# Supplementary material for: Whole genome sequencing-based detection of antimicrobial resistance and virulence in non-typhoidal Salmonella enterica isolated from wildlife
Source: Gut Pathog. 2017 Nov 21;9:66. doi: 10.1186/s13099-017-0213-x (PMC5697165; doi:10.1186/s13099-017-0213-x)
Supplement: Supplementary file 1 — Additional file 1: Table S1. Details on genome sequencing and assembly parameters. Salmonella genome assemblies were performed using CLC workbench v 9.4. Quality control of the sequencing data and genome assembly metrics (number of contigs, N50 value, and genome coverage) for each genome is listed. [file 13099_2017_213_MOESM1_ESM.xlsx]

## Sheet: Sheet1
Additional Table S1- Genome sequencing and assembly parameters
Sample name	N50	Number of contigs	Total length	Genome coverage
ADRDL-001	176282	207	5218564	114X
ADRDL-002	143808	111	4577847	32X
ADRDL-003	112950	251	5249088	64X
ADRDL-004	164308	190	4951105	114X
ADRDL-005	129458	161	4968448	39X
ADRDL-006	83322	206	4876989	93X
ADRDL-007	44911	301	4704686	16X
ADRDL-008	191708	137	4697199	127X
ADRDL-009	106922	180	5089762	87X
ADRDL-010	231377	128	4873330	69X
ADRDL-011	120603	124	4955176	31X
ADRDL-012	97092	217	4950168	73X
ADRDL-013	274415	78	4741481	100X
ADRDL-014	316825	64	4598378	78X
ADRDL-015	164329	86	4599091	73X
ADRDL-016	320958	156	4796022	104X
ADRDL-017	207216	173	4794001	188X
ADRDL-018	52443	313	4808344	68X
ADRDL-019	66734	290	4512284	66X
ADRDL-020	120606	184	4515777	70X
ADRDL-021	95030	330	4621363	137X
ADRDL-022	212338	197	5468241	153X
ADRDL-023	196969	151	5175849	68X
ADRDL-024	238349	174	5186359	161X
ADRDL-025	119836	118	4773601	52X
ADRDL-026	93643	212	4717323	31X
ADRDL-027	231942	140	4732930	69X
ADRDL-028	416332	180	4764726	163X
ADRDL-029	215032	164	4855995	111X
ADRDL-030	98959	162	4786700	101X
ADRDL-031	92831	259	4852460	95X
ADRDL-032	108805	314	4544888	103X
ADRDL-033	166483	173	4536204	110X
ADRDL-034	122196	177	4701136	36X
ADRDL-035	284128	104	4717612	109X
ADRDL-036	252708	101	4718352	87X
ADRDL-037	254259	108	4711240	65X
ADRDL-038	184532	189	4807881	122X
ADRDL-039	130258	176	4923248	56X
ADRDL-040	105357	232	4728889	109X
ADRDL-041	121866	231	4645073	125X
ADRDL-042	100865	240	4792595	95X
ADRDL-043	79476	204	4807253	40X
ADRDL-044	227852	81	4680688	65X
ADRDL-045	275962	81	4707551	82X
ADRDL-046	67315	228	4757519	42X
ADRDL-047	55468	265	4753259	41X
ADRDL-048	201572	171	4636244	125X
ADRDL-049	40264	380	4574219	42X
ADRDL-050	44498	295	4547409	49X
ADRDL-051	122249	266	4555381	34X
ADRDL-052	150911	122	4563900	82X
ADRDL-053	147680	159	5161974	148X
ADRDL-054	208942	158	5220696	88X
ADRDL-055	289202	74	4962397	91X
ADRDL-056	304238	144	4730727	160X
ADRDL-057	250526	153	4913711	84X
ADRDL-058	150653	156	4902852	40X
ADRDL-059	223093	74	4493626	75X
ADRDL-060	279368	100	4779571	70X
ADRDL-061	177851	167	4638495	137X
ADRDL-062	116822	216	5469400	98X
ADRDL-063	83552	208	4635694	51X
ADRDL-064	244298	108	4670605	73X
ADRDL-065	225516	146	4743600	115X
ADRDL-066	222019	166	4638582	122X
ADRDL-067	182826	95	4838180	94X
ADRDL-068	243554	818	4863585	124X
ADRDL-069	231032	158	4760430	134X
ADRDL-070	398573	191	5047184	160X
ADRDL-071	109709	182	4844456	117X
ADRDL-072	199943	120	4763772	134X
ADRDL-073	175325	111	4700180	84X
ADRDL-074	151308	108	4656412	32X
ADRDL-075	140936	137	4606819	116X
ADRDL-076	150296	210	4632541	171X
ADRDL-077	88828	276	4856230	136X
ADRDL-078	97103	148	4723982	58X
ADRDL-079	215027	92	4550991	59X
ADRDL-080	120753	370	4782865	48X
ADRDL-081	60208	261	4667047	93X
ADRDL-082	108800	186	4819082	89X
ADRDL-083	136934	263	4681305	149X
ADRDL-084	347966	110	5128108	61X
ADRDL-085	150310	120	4710788	47X
ADRDL-086	159414	123	4693783	105X
ADRDL-087	191533	115	4697494	120X
ADRDL-088	60850	306	4922422	119X
ADRDL-089	59013	274	4855061	92X
ADRDL-090	50419	307	4832085	62X
ADRDL-091	107591	165	4886749	49X
ADRDL-092	45121	297	4811670	51X
ADRDL-093	46690	292	4987717	52X
ADRDL-094	97448	188	4915756	75X
ADRDL-095	224202	156	5045487	123X
ADRDL-096	130501	244	5076332	106X
ADRDL-097	191468	121	4830909	109X
ADRDL-098	122135	239	5020690	91X
ADRDL-099	114947	104	5011931	129X
ADRDL-100	204983	110	4917980	52X
ADRDL-101	362091	108	4681417	114X
ADRDL-102	142273	141	4782704	104X
ADRDL-103	146668	118	4991048	12X
