# Supplementary material for: Whole genome sequencing-based detection of antimicrobial resistance and virulence in non-typhoidal Salmonella enterica isolated from wildlife
Source: Gut Pathog. 2017 Nov 21;9:66. doi: 10.1186/s13099-017-0213-x (PMC5697165; doi:10.1186/s13099-017-0213-x)
Supplement: Supplementary file 2 — Additional file 2: Table S2. Genotypic Antibiotic resistance gene profile of 103 Salmonella isolates. Salmonella genome assemblies were searched against a local copy of the Resfinder database using BLAST. Cut off parameter for BLAST search was ≥ 95% gene identity and 50% sequence length of the resistance gene. Values in the sample columns indicate the BLAST sequence percentage identity cutoff values. [file 13099_2017_213_MOESM2_ESM.xlsx]

## Sheet: Sheet1
	Additional Table S2: Genotypic Antibiotic resistance gene profile of 103 Salmonella isolates. Salmonella genome assemblies were searched against a local copy of the Resfinder database and CARD using BLAST. Cut off parameter for BLAST search was ≥ 95% gene identity and 50% sequence length of the resistance gene. Values in the sample columns indicate the BLAST sequence percentage identity cutoff va…
		ADRDL-001-% Identity	ADRDL-001-Query / HSP Length	ADRDL-002-% Identity	ADRDL-002-Query / HSP Length	ADRDL-003-% Identity	ADRDL-003-Query / HSP Length	ADRDL-004-% Identity	ADRDL-004-Query / HSP Length	ADRDL-005-% Identity	ADRDL-005-Query / HSP Length	ADRDL-006-% Identity	ADRDL-006-Query / HSP Length	ADRDL-007-% Identity	ADRDL-007-Query / HSP Length	ADRDL-008-% Identity	ADRDL-008-Query / HSP Length	ADRDL-009-% Identity	ADRDL-009-Query / HSP Length	ADRDL-010-% Identity	ADRDL-010-Query / HSP Length	ADRDL-011-% Identity	ADRDL-011-Query / HSP Length	ADRDL-012-% Identity	ADRDL-012-Query / HSP Length	ADRDL-013-% Identity	ADRDL-013-Query / HSP Length	ADRDL-014-% Identity	ADRDL-014-Query / HSP Length	ADRDL-015-% Identity	ADRDL-015-Query / HSP Length	ADRDL-016-% Identity	ADRDL-016-Query / HSP Length	ADRDL-017-% Identity	ADRDL-017-Query / HSP Length	ADRDL-018-% Identity	ADRDL-018-Query / HSP Length	ADRDL-019-% Identity	ADRDL-019-Query / HSP Length	ADRDL-020-% Identity	ADRDL-020-Query / HSP Length	ADRDL-021-% Identity	ADRDL-021-Query / HSP Length	ADRDL-022-% Identity	ADRDL-022-Query / HSP Length	ADRDL-023-% Identity	ADRDL-023-Query / HSP Length	ADRDL-024-% Identity	ADRDL-024-Query / HSP Length
	Aminoglycosides
AAC(3)-Iia																						100	861 / 861	96.9803	861 / 861
AAC(3)-Iic																						96.9803	861 / 861	96.9803	861 / 861
AAC(6')-Iaa		95.2164	439 / 439	95.672	439 / 439	97.4943	439 / 439	99.3166	439 / 439	99.3166	439 / 439	99.7722	439 / 439	99.5444	439 / 439	97.7221	439 / 439	100	439 / 439	98.6333	439 / 439	99.0888	439 / 439	99.0888	439 / 439	98.861	439 / 439	99.0888	439 / 439	99.0888	439 / 439	99.0888	439 / 439	97.7221	439 / 439	97.7221	439 / 439							97.2665	439 / 439	97.9499	439 / 439	97.9499	439 / 439
AAC(6')-Iy		98.4055	439 / 439	95.2164	439 / 439	97.9499	439 / 439	99.7722	439 / 439	99.7722	439 / 439	99.3166	439 / 439	99.0888	439 / 439	98.1777	439 / 439	99.5444	439 / 439	98.1777	439 / 439	99.5444	439 / 439	99.5444	439 / 439	99.3166	439 / 439	99.5444	439 / 439	99.5444	439 / 439	99.5444	439 / 439	97.2665	439 / 439	97.2665	439 / 439							97.7221	439 / 439	97.4943	439 / 439	97.4943	439 / 439
aadA
aadA12
aadA17																						95.8333	792 / 792	95.8333	792 / 792
aadA2																						99.8718	780 / 780	99.8718	780 / 780
aadA21
aadA25
aadA3																						98.7342	790 / 792	98.7342	790 / 792
aadA8																						96.2025	790 / 792	96.5952	793 / 793
ANT(2'')-Ia
	Streptomycin
StrA																		100	804 / 804	99.8756	804 / 804	99.8756	804 / 804	99.8756	804 / 804
StrB																		100	837 / 837	100	837 / 837	100	837 / 837	100	837 / 837
APH(3')-Ia																						99.8775	816 / 816	99.2638	815 / 817
APH(3'')-Ib																		99.7516	805 / 805	99.8758	805 / 805	99.7516	805 / 805	99.7516	805 / 805
APH(6)-Id																		99.8807	838 / 838	99.8807	838 / 838	99.8807	838 / 838	99.8807	838 / 838
	Beta-lactams
blaBIL-1																		99.1274	1146 / 1146
blaCMY-104																		96.4223	1146 / 1146
blaCMY-12																		99.65	1143 / 1143
blaCMY-13																		97.5567	1146 / 1146
blaCMY-14																		99.8255	1146 / 1146
blaCMY-15																		99.8255	1146 / 1146
blaCMY-16																		99.8255	1146 / 1146
blaCMY-16																		99.8255	1146 / 1146
blaCMY-17																		99.9127	1146 / 1146
blaCMY-18																		99.4792	1152 / 1152
blaCMY-2																		100	1146 / 1146
blaCMY-20																		99.4751	1143 / 1143
blaCMY-21																		99.8255	1146 / 1146
blaCMY-22																		99.8255	1146 / 1146
blaCMY-23																		99.9127	1146 / 1146
blaCMY-24																		99.9127	1146 / 1146
blaCMY-25																		99.651	1146 / 1146
blaCMY-26																		97.1204	1146 / 1146
blaCMY-27																		99.9127	1146 / 1146
blaCMY-28																		99.8255	1146 / 1146
blaCMY-29																		99.825	1143 / 1143
blaCMY-3																		99.825	1143 / 1143
blaCMY-30																		99.9125	1143 / 1143
blaCMY-31																		99.9127	1146 / 1146
blaCMY-32																		99.9127	1146 / 1146
blaCMY-33																		99.4764	1140 / 1140
blaCMY-34																		99.7382	1146 / 1146
blaCMY-35																		98.8656	1146 / 1146
blaCMY-36																		99.3892	1146 / 1146
blaCMY-37																		97.3822	1146 / 1146
blaCMY-38																		99.7382	1146 / 1146
blaCMY-39																		97.2949	1146 / 1146
blaCMY-4																		99.9127	1146 / 1146
blaCMY-40																		96.7714	1146 / 1146
blaCMY-42																		99.8255	1146 / 1146
blaCMY-43																		99.9127	1146 / 1146
blaCMY-44																		98.9529	1134 / 1134
blaCMY-45																		99.651	1146 / 1146
blaCMY-46																		97.5567	1146 / 1146
blaCMY-49																		97.2949	1146 / 1146
blaCMY-5																		99.8255	1146 / 1146
blaCMY-53																		99.3892	1146 / 1146
blaCMY-54																		99.4792	1152 / 1152
blaCMY-55																		99.8255	1146 / 1146
blaCMY-56																		99.9127	1146 / 1146
blaCMY-57																		99.9127	1146 / 1146
blaCMY-58																		99.9127	1146 / 1146
blaCMY-59																		99.9127	1146 / 1146
blaCMY-6																		99.9127	1146 / 1146
blaCMY-60																		99.9127	1146 / 1146
blaCMY-61																		99.912	1137 / 1143
blaCMY-62																		99.9127	1146 / 1146
blaCMY-63																		97.2949	1146 / 1146
blaCMY-64																		97.2949	1146 / 1146
blaCMY-69																		99.9127	1146 / 1146
blaCMY-7																		99.9127	1146 / 1146
blaCMY-71																		97.4695	1146 / 1146
blaCMY-73																		97.2949	1146 / 1146
blaCMY-76																		95.0262	1146 / 1146
blaCMY-77																		97.2077	1146 / 1146
blaCMY-80																		97.3822	1146 / 1146
blaCMY-94																		99.9127	1146 / 1146
blaCMY-95																		99.8255	1146 / 1146
blaCMY-99																		99.7382	1146 / 1146
blaLAT-1																		99.2147	1146 / 1146
blaTEM-1																						99.884	862 / 862	99.884	862 / 862
blaTEM-10																						99.7677	861 / 861	99.7677	861 / 861
blaTEM-104																						99.7677	861 / 861	99.7677	861 / 861
blaTEM-105																						99.8839	861 / 861	99.8839	861 / 861
blaTEM-106																						99.7677	861 / 861	99.7677	861 / 861
blaTEM-107																						99.5354	861 / 861	99.5354	861 / 861
blaTEM-108																						99.4138	853 / 861	99.4138	853 / 861
blaTEM-109																						99.5354	861 / 861	99.5354	861 / 861
blaTEM-11																						99.187	861 / 861	99.187	861 / 861
blaTEM-110																						99.187	861 / 861	99.187	861 / 861
blaTEM-111																						99.0708	861 / 861	99.0708	861 / 861
blaTEM-112																						99.4193	861 / 861	99.4193	861 / 861
blaTEM-114																						98.9547	861 / 861	98.9547	861 / 861
blaTEM-115																						99.3031	861 / 861	99.3031	861 / 861
blaTEM-116																						99.187	861 / 861	99.187	861 / 861
blaTEM-12																						99.3031	861 / 861	99.3031	861 / 861
blaTEM-120																						99.3031	861 / 861	99.3031	861 / 861
blaTEM-122																						99.7677	861 / 861	99.7677	861 / 861
blaTEM-124																						99.0708	858 / 858	99.0708	858 / 858
blaTEM-126																						99.7677	861 / 861	99.7677	861 / 861
blaTEM-127																						99.8839	861 / 861	99.8839	861 / 861
blaTEM-128																						99.3031	861 / 861	99.3031	861 / 861
blaTEM-129																						99.187	861 / 861	99.187	861 / 861
blaTEM-130																						98.9547	861 / 861	98.9547	861 / 861
blaTEM-132																						99.6516	861 / 861	99.6516	861 / 861
blaTEM-133																						99.187	861 / 861	99.187	861 / 861
blaTEM-134																						99.7677	861 / 861	99.7677	861 / 861
blaTEM-135																						99.7677	861 / 861	99.7677	861 / 861
blaTEM-136																						99.4193	861 / 861	99.4193	861 / 861
blaTEM-137																						99.0708	861 / 861	99.0708	861 / 861
blaTEM-138																						99.0708	861 / 861	99.0708	861 / 861
blaTEM-139																						99.0708	861 / 861	99.0708	861 / 861
blaTEM-141																						99.7677	861 / 861	99.7677	861 / 861
blaTEM-142																						99.8839	861 / 861	99.8839	861 / 861
blaTEM-143																						99.8839	861 / 861	99.8839	861 / 861
blaTEM-144																						99.4193	861 / 861	99.4193	861 / 861
blaTEM-145																						99.4193	861 / 861	99.4193	861 / 861
blaTEM-146																						99.4193	861 / 861	99.4193	861 / 861
blaTEM-147																						99.6516	861 / 861	99.6516	861 / 861
blaTEM-148																						99.8839	861 / 861	99.8839	861 / 861
blaTEM-149																						98.9547	861 / 861	98.9547	861 / 861
blaTEM-15																						99.7677	861 / 861	99.7677	861 / 861
blaTEM-150																						99.5354	861 / 861	99.5354	861 / 861
blaTEM-151																						98.9547	861 / 861	98.9547	861 / 861
blaTEM-152																						98.9547	861 / 861	98.9547	861 / 861
blaTEM-153																						99.4193	861 / 861	99.4193	861 / 861
blaTEM-154																						99.4193	861 / 861	99.4193	861 / 861
blaTEM-155																						99.3031	861 / 861	99.3031	861 / 861
blaTEM-156																						99.5354	861 / 861	99.5354	861 / 861
blaTEM-157																						99.187	861 / 861	99.187	861 / 861
blaTEM-158																						99.6516	861 / 861	99.6516	861 / 861
blaTEM-159																						99.187	861 / 861	99.187	861 / 861
blaTEM-16																						99.0708	861 / 861	99.0708	861 / 861
blaTEM-160																						99.187	861 / 861	99.187	861 / 861
blaTEM-163																						99.6516	861 / 861	99.6516	861 / 861
blaTEM-164																						99.7677	861 / 861	99.7677	861 / 861
blaTEM-166																						99.8839	861 / 861	99.8839	861 / 861
blaTEM-168																						99.5354	861 / 861	99.5354	861 / 861
blaTEM-169																						99.6503	858 / 858	99.6503	858 / 858
blaTEM-17																						99.0708	861 / 861	99.0708	861 / 861
blaTEM-171																						99.5354	861 / 861	99.5354	861 / 861
blaTEM-176																						99.8839	861 / 861	99.8839	861 / 861
blaTEM-182																						99.6516	861 / 861	99.6516	861 / 861
blaTEM-183																						99.5354	861 / 861	99.5354	861 / 861
blaTEM-184																						98.9547	861 / 861	98.9547	861 / 861
blaTEM-185																						99.3031	861 / 861	99.3031	861 / 861
blaTEM-186																						99.8839	861 / 861	99.8839	861 / 861
blaTEM-188																						99.0708	861 / 861	99.0708	861 / 861
blaTEM-189																						99.4193	861 / 861	99.4193	861 / 861
blaTEM-19																						99.3031	861 / 861	99.3031	861 / 861
blaTEM-190																						99.0708	861 / 861	99.0708	861 / 861
blaTEM-196																						99.7677	861 / 861	99.7677	861 / 861
blaTEM-197																						99.3031	861 / 861	99.3031	861 / 861
blaTEM-198																						99.8839	861 / 861	99.8839	861 / 861
blaTEM-1A																						99.6516	861 / 861	99.6516	861 / 861
blaTEM-1B																						100	861 / 861	100	861 / 861
blaTEM-1C																						99.7677	861 / 861	99.7677	861 / 861
blaTEM-1D																						99.4193	861 / 861	99.4193	861 / 861
blaTEM-2																						99.3031	861 / 861	99.3031	861 / 861
blaTEM-20																						99.5354	861 / 861	99.5354	861 / 861
blaTEM-201																						99.7677	861 / 861	99.7677	861 / 861
blaTEM-206																						99.8839	861 / 861	99.8839	861 / 861
blaTEM-207																						99.8839	861 / 861	99.8839	861 / 861
blaTEM-208																						99.8839	861 / 861	99.8839	861 / 861
blaTEM-209																						99.7677	861 / 861	99.7677	861 / 861
blaTEM-213																						99.3007	858 / 858	99.3007	858 / 858
blaTEM-214																						99.8839	861 / 861	99.8839	861 / 861
blaTEM-215																						99.8839	861 / 861	99.8839	861 / 861
blaTEM-216																						99.7677	861 / 861	99.7677	861 / 861
blaTEM-217																						99.8839	861 / 861	99.8839	861 / 861
blaTEM-219																						99.6516	861 / 861	99.6516	861 / 861
blaTEM-220																						99.7677	861 / 861	99.7677	861 / 861
blaTEM-24																						99.0719	862 / 862	99.0719	862 / 862
blaTEM-28																						99.7677	861 / 861	99.7677	861 / 861
blaTEM-29																						99.7677	861 / 861	99.7677	861 / 861
blaTEM-3																						99.0708	861 / 861	99.0708	861 / 861
blaTEM-30																						99.8839	861 / 861	99.8839	861 / 861
blaTEM-33																						99.8839	861 / 861	99.8839	861 / 861
blaTEM-34																						99.8839	861 / 861	99.8839	861 / 861
blaTEM-4																						99.0575	1061 / 1061	99.0575	1061 / 1061
blaTEM-40																						99.6516	861 / 861	99.6516	861 / 861
blaTEM-43																						99.5354	861 / 861	99.5354	861 / 861
blaTEM-45																						99.187	861 / 861	99.187	861 / 861
blaTEM-47																						99.3031	861 / 861	99.3031	861 / 861
blaTEM-48																						98.9547	861 / 861	98.9547	861 / 861
blaTEM-52																						99.6516	861 / 861	99.6516	861 / 861
blaTEM-53																						99.187	861 / 861	99.187	861 / 861
blaTEM-54																						99.5354	861 / 861	99.5354	861 / 861
blaTEM-55																						99.7677	861 / 861	99.7677	861 / 861
blaTEM-57																						99.7677	861 / 861	99.7677	861 / 861
blaTEM-6																						99.4193	861 / 861	99.4193	861 / 861
blaTEM-63																						98.9547	861 / 861	98.9547	861 / 861
blaTEM-67																						99.0708	861 / 861	99.0708	861 / 861
blaTEM-68																						99.187	861 / 861	99.187	861 / 861
blaTEM-70																						99.8839	861 / 861	99.8839	861 / 861
blaTEM-71																						99.187	861 / 861	99.187	861 / 861
blaTEM-73																						99.5354	861 / 861	99.5354	861 / 861
blaTEM-76																						99.8839	861 / 861	99.8839	861 / 861
blaTEM-77																						99.7677	861 / 861	99.7677	861 / 861
blaTEM-78																						99.0708	861 / 861	99.0708	861 / 861
blaTEM-79																						99.7677	861 / 861	99.7677	861 / 861
blaTEM-8																						98.9559	862 / 862	98.9559	862 / 862
blaTEM-80																						99.3031	861 / 861	99.3031	861 / 861
blaTEM-81																						99.4193	861 / 861	99.4193	861 / 861
blaTEM-82																						99.4193	861 / 861	99.4193	861 / 861
blaTEM-83																						99.0708	861 / 861	99.0708	861 / 861
blaTEM-84																						99.3031	861 / 861	99.3031	861 / 861
blaTEM-85																						98.9547	861 / 861	98.9547	861 / 861
blaTEM-88																						99.5354	861 / 861	99.5354	861 / 861
blaTEM-90																						99.5354	861 / 861	99.5354	861 / 861
blaTEM-91																						99.4193	861 / 861	99.4193	861 / 861
blaTEM-93																						99.3031	861 / 861	99.3031	861 / 861
blaTEM-95																						99.8839	861 / 861	99.8839	861 / 861
blaTEM-96																						99.5354	861 / 861	99.5354	861 / 861
blaTEM-97																						99.5311	853 / 861	99.5311	853 / 861
blaTEM-98																						99.5311	853 / 861	99.5311	853 / 861
blaTEM-99																						99.6483	853 / 861	99.6483	853 / 861
	phenicol
cat												98.8372	344 / 660									99.3949	661 / 661	99.3949	661 / 661
catI												99.7101	344 / 661									99.8485	660 / 660	99.8487	660 / 660
floR																		99.7533	1216 / 1216
	TMP
dfrA1																			474 / 474
dfrA10
dfrA12																						100	498 / 498	100	498 / 498
	Sulfa
sul1																						100	840 / 840	100	840 / 840
sul2																		99.6337	819 / 819			99.5098	816 / 816	99.6328	816 / 816
	Tetracycline
tet(A)																		99.1475	1172 / 1200	99.9171	1207 / 1207	99.9171	1207 / 1207	99.9171	1207 / 1207
tet(B)																				100	1206 / 1206	99.9171	1206 / 1206	99.7512	1206 / 1206
tet(C)																																99.916	1191 / 1191
tet(D)
	Potential multi-drug resistance factors
golS		99.3562	466 / 466					99.5708	466 / 466	100	466 / 466	100	466 / 466	99.3562	466 / 466	99.5708	466 / 466	100	466 / 466	99.3562	466 / 466	98.927	466 / 466	98.927	466 / 466	98.927	466 / 466	98.927	466 / 466	98.927	466 / 466	98.927	466 / 466	98.927	466 / 466	98.927	466 / 466
mdsA		98.7572	1207 / 1207					98.5915	1207 / 1207	100	1207 / 1207	100	1207 / 1207	98.5915	1207 / 1207	98.6744	1207 / 1207	99.9171	1207 / 1207	99.0886	1207 / 1207	98.6744	1207 / 1207	98.6744	1207 / 1207	98.6744	1207 / 1207	98.6744	1207 / 1207	98.6744	1207 / 1207	98.6744	1207 / 1207	98.7572	1207 / 1207	98.7572	1207 / 1207
mdsB		98.9587	3169 / 3169					99.3058	3169 / 3169	100	3169 / 3169	100	3169 / 3169	99.1796	3169 / 3169	99.4004	3169 / 3169	100	3169 / 3169	99.1796	3169 / 3169	99.1164	3169 / 3169	99.1164	3169 / 3169	99.1164	3169 / 3169	99.1164	3169 / 3169	99.1164	3169 / 3169	99.1164	3169 / 3169	98.9587	3169 / 3169	98.9587	3169 / 3169
mdsC		98.4236	1459 / 1459					99.9315	1459 / 1459	100	1459 / 1459	100	1459 / 1459	98.9748	1073 / 1459	98.0809	1459 / 1459	100	1459 / 1459	99.1775	1459 / 1459	98.6292	1459 / 1459	98.6292	1459 / 1459	98.6292	1459 / 1459	98.6292	1459 / 1459	98.6292	1459 / 1459	98.6292	1459 / 1459	98.1494	1459 / 1459	98.1494	1459 / 1459
mdtK		98.8772	1425 / 1425					98.6704	1425 / 1425	99.9298	1425 / 1425	99.9298	1425 / 1425	99.0175	1425 / 1425	99.0877	1425 / 1425	99.9298	1425 / 1425	99.1579	1425 / 1425	99.0877	1425 / 1425	99.0877	1425 / 1425	99.0877	1425 / 1425	99.0877	1425 / 1425	99.0877	1425 / 1425	99.0877	1425 / 1425	98.7368	1425 / 1425	98.7368	1425 / 1425
sdiA		98.6188	724 / 724					98.895	724 / 724	100	724 / 724	100	724 / 724	98.895	724 / 724	98.7569	724 / 724	100	724 / 724	98.895	724 / 724	99.0331	724 / 724	99.0331	724 / 724	99.0331	724 / 724	99.0331	724 / 724	99.0331	724 / 724	99.0331	724 / 724	98.6188	724 / 724	98.6188	724 / 724									95.1657	724 / 724	95.1657	724 / 724
[truncated: 158 more columns]
