# Supplementary material for: Whole genome sequencing-based detection of antimicrobial resistance and virulence in non-typhoidal Salmonella enterica isolated from wildlife
Source: Gut Pathog. 2017 Nov 21;9:66. doi: 10.1186/s13099-017-0213-x (PMC5697165; doi:10.1186/s13099-017-0213-x)
Supplement: Supplementary file 3 — Additional file 3: Table S3. Mapping of virulence genes present in 103 wildlife salmonella isolates. Salmonella genome assemblies were searched against a local copy of the Virulence Factor Database using BLAST. Minimum identity of 90% and minimum length of 50% BLAST hits were used as cut off value. Reference column indicates the NCBI gene locus tag of the reference genes used. Values in the sample columns indicate the BLAST sequence percentage identity cutoff values. [file 13099_2017_213_MOESM3_ESM.xlsx]

## Sheet: Sheet1
Additional Table S3: Mapping of virulence genes present in 103 wildlife salmonella isolates. Salmonella genome assemblies were searched against a local copy of the Virulence Factor Database using BLAST. Minimum identity of 90% and minimum length of 50% BLAST hits were used as cut off value. Reference column indicates the NCBI gene locus tag of the reference genes used. Values in the sample column…
Reference Locus tag	Virulence Gene	Virulence factor	Virulence determinant type	ADRDL-001-% Identity	ADRDL-001-Query / HSP Length	ADRDL-002-% Identity	ADRDL-002-Query / HSP Length	ADRDL-003-% Identity	ADRDL-003-Query / HSP Length	ADRDL-004-% Identity	ADRDL-004-Query / HSP Length	ADRDL-005-% Identity	ADRDL-005-Query / HSP Length	ADRDL-006-% Identity	ADRDL-006-Query / HSP Length	ADRDL-007-% Identity	ADRDL-007-Query / HSP Length	ADRDL-008-% Identity	ADRDL-008-Query / HSP Length	ADRDL-009-% Identity	ADRDL-009-Query / HSP Length	ADRDL-010-% Identity	ADRDL-010-Query / HSP Length	ADRDL-011-% Identity	ADRDL-011-Query / HSP Length	ADRDL-012-% Identity	ADRDL-012-Query / HSP Length	ADRDL-013-% Identity	ADRDL-013-Query / HSP Length	ADRDL-014-% Identity	ADRDL-014-Query / HSP Length	ADRDL-015-% Identity	ADRDL-015-Query / HSP Length	ADRDL-016-% Identity	ADRDL-016-Query / HSP Length	ADRDL-017-% Identity	ADRDL-017-Query / HSP Length	ADRDL-018-% Identity	ADRDL-018-Query / HSP Length	ADRDL-019-% Identity	ADRDL-019-Query / HSP Length	ADRDL-020-% Identity	ADRDL-020-Query / HSP Length	ADRDL-021-% Identity	ADRDL-021-Query / HSP Length	ADRDL-022-% Identity	ADRDL-022-Query / HSP Length	ADRDL-023-% Identity	ADRDL-023-Query / HSP Length
STM1144	csgA	Agf/Csg	Fimbrial adherence determinants	98.6842	456 / 456	98.6842	456 / 456	97.1491	456 / 456	100	456 / 456	100	456 / 456	100	456 / 456	99.1228	456 / 456	100	456 / 456	99.5614	456 / 456	99.1228	456 / 456	99.1228	456 / 456	99.1228	456 / 456	99.1228	456 / 456	99.1228	456 / 456	99.1228	456 / 456	99.1228	456 / 456	98.9035	456 / 456	98.9035	456 / 456							96.9298	456 / 456	97.1491	456 / 456
STM1143	csgB	Agf/Csg	Fimbrial adherence determinants	97.807	456 / 456	97.5877	456 / 456	95.614	456 / 456	100	456 / 456	100	456 / 456	100	456 / 456	100	456 / 456	100	456 / 456	100	456 / 456	99.7807	456 / 456	99.7807	456 / 456	99.7807	456 / 456	99.7807	456 / 456	99.7807	456 / 456	99.7807	456 / 456	99.7807	456 / 456	99.3421	456 / 456	99.3421	456 / 456	91.886	456 / 456	92.1053	456 / 456	92.3246	456 / 456	95.614	456 / 456	95.614	456 / 456
STM1145	csgC	Agf/Csg	Fimbrial adherence determinants	99.0826	327 / 327	98.1651	327 / 327	94.4954	327 / 327	100	327 / 327	100	327 / 327	100	327 / 327	99.6942	327 / 327	99.6942	327 / 327	100	327 / 327	100	327 / 327	99.6942	327 / 327	99.6942	327 / 327	99.6942	327 / 327	99.6942	327 / 327	99.6942	327 / 327	99.6942	327 / 327	99.6942	327 / 327	99.6942	327 / 327	91.4373	327 / 327	91.9255	322 / 327	91.4373	327 / 327	94.4954	327 / 327	94.1896	327 / 327
STM1142	csgD	Agf/Csg	Fimbrial adherence determinants	97.235	651 / 651	96.7742	651 / 651	95.6989	651 / 651	100	651 / 651	100	651 / 651	100	651 / 651	99.0783	651 / 651	99.0783	651 / 651	99.0783	651 / 651	99.232	651 / 651	99.6928	651 / 651	99.6928	651 / 651	99.6928	651 / 651	99.6928	651 / 651	99.6928	651 / 651	99.6928	651 / 651	99.232	651 / 651	99.232	651 / 651	90.937	651 / 651			90.7834	651 / 651	95.3917	651 / 651	95.3917	651 / 651
STM1141	csgE	Agf/Csg	Fimbrial adherence determinants	98.9899	396 / 396	98.2323	396 / 396	96.9697	396 / 396	100	396 / 396	100	396 / 396	100	396 / 396	100	396 / 396	99.7475	396 / 396	99.4949	396 / 396	100	396 / 396	100	396 / 396	100	396 / 396	100	396 / 396	100	396 / 396	100	396 / 396	100	396 / 396	99.4949	396 / 396	99.4949	396 / 396	94.4444	396 / 396			94.697	396 / 396	97.2222	396 / 396	97.2222	396 / 396
STM1140	csgF	Agf/Csg	Fimbrial adherence determinants	97.8417	417 / 417	97.8417	417 / 417	97.3621	417 / 417	100	417 / 417	100	417 / 417	100	417 / 417	99.7602	417 / 417	99.7602	417 / 417	99.7602	417 / 417	99.5204	417 / 417	100	417 / 417	100	417 / 417	100	417 / 417	100	417 / 417	100	417 / 417	100	417 / 417	99.7602	417 / 417	99.7602	417 / 417	93.2854	417 / 417	94.8617	253 / 417	93.5252	417 / 417	97.3621	417 / 417	97.3621	417 / 417
STM1139	csgG	Agf/Csg	Fimbrial adherence determinants	97.2422	834 / 834	98.2014	834 / 834	95.6835	834 / 834	100	834 / 834	100	834 / 834	100	834 / 834	99.8801	834 / 834	99.8801	834 / 834	99.5204	834 / 834	99.1607	834 / 834	99.5204	834 / 834	99.5204	834 / 834	99.5204	834 / 834	99.5204	834 / 834	99.5204	834 / 834	99.5204	834 / 834	99.2806	834 / 834	99.0868	438 / 834	91.9664	834 / 834	91.3669	834 / 834	91.9664	834 / 834	95.6835	834 / 834	95.8034	834 / 834
STM0021	bcfA	Bcf	Fimbrial adherence determinants	97.4217	543 / 543	90.9657	321 / 543	93.3702	543 / 543	100	543 / 543	100	543 / 543	100	543 / 543	99.4475	543 / 543	99.6317	543 / 543	99.4475	543 / 543	99.4475	543 / 543	99.0792	543 / 543	99.0792	543 / 543	99.0792	543 / 543	99.0792	543 / 543	99.0792	543 / 543	99.0792	543 / 543	99.0792	543 / 543	99.0792	543 / 543	91.8969	543 / 543	92.2652	543 / 543	92.081	543 / 543	93.3702	543 / 543	93.3702	543 / 543
STM0022	bcfB	Bcf	Fimbrial adherence determinants	96.2154	687 / 687			92.4309	687 / 687	100	687 / 687	100	687 / 687	100	687 / 687	98.8355	687 / 687	99.8544	687 / 687	99.8544	687 / 687	99.5633	687 / 687	99.7089	687 / 687	99.7089	687 / 687	99.7089	687 / 687	99.7089	687 / 687	99.7089	687 / 687	99.7089	687 / 687	99.5633	687 / 687	99.5633	687 / 687	91.2664	687 / 687	91.1208	687 / 687	91.2664	687 / 687	92.5764	687 / 687	92.4309	687 / 687
STM0023	bcfC	Bcf	Fimbrial adherence determinants	95.763	2667 / 2667			92.8009	2667 / 2667	100	2667 / 2667	100	2667 / 2667	100	2667 / 2667	98.8751	2667 / 2667	98.9501	2667 / 2667	99.2876	2667 / 2667	98.9126	2667 / 2667	99.1751	2667 / 2667	99.1751	2667 / 2667	99.1376	2667 / 2667	99.1751	2667 / 2667	99.1751	2667 / 2667	99.1751	2667 / 2667	98.0502	2667 / 2667	98.0502	2667 / 2667							92.7634	2667 / 2667	92.7259	2667 / 2667
STM0024	bcfD	Bcf	Fimbrial adherence determinants	95.0397	1008 / 1008			92.2619	1008 / 1008	100	1008 / 1008	100	1008 / 1008	100	1008 / 1008	99.1071	1008 / 1008	99.2063	1008 / 1008	98.5119	1008 / 1008	98.2143	1008 / 1008	98.5119	1008 / 1008	98.5119	1008 / 1008	98.5119	1008 / 1008	98.5119	1008 / 1008	98.5119	1008 / 1008	98.4127	1008 / 1008	97.8175	1008 / 1008	97.8175	1008 / 1008							92.3611	1008 / 1008	92.3611	1008 / 1008
STM0025	bcfE	Bcf	Fimbrial adherence determinants	96.124	516 / 516			92.8295	516 / 516	100	516 / 516	100	516 / 516	100	516 / 516	97.8682	516 / 516	97.8682	516 / 516	98.8372	516 / 516	98.4496	516 / 516	98.2558	516 / 516	98.2558	516 / 516	98.4496	516 / 516	98.4496	516 / 516	98.4496	516 / 516	98.2558	516 / 516	98.062	516 / 516	98.062	516 / 516	92.549	510 / 516	92.1569	510 / 516	92.549	510 / 516	92.4419	516 / 516	92.2481	516 / 516
STM0026	bcfF	Bcf	Fimbrial adherence determinants	94.7977	519 / 519			91.9075	519 / 519	100	519 / 519	100	519 / 519	100	519 / 519	98.8439	519 / 519	99.8073	519 / 519	98.2659	519 / 519	98.4586	519 / 519	99.8073	519 / 519	99.8073	519 / 519	99.8073	519 / 519	99.8073	519 / 519	99.8073	519 / 519	99.8073	519 / 519	97.8805	519 / 519	97.8805	519 / 519							91.9075	519 / 519	91.7148	519 / 519
STM0027	bcfG	Bcf	Fimbrial adherence determinants	91.5916	666 / 666					100	666 / 666	100	666 / 666	100	666 / 666	98.9489	666 / 666	98.7988	666 / 666	98.6486	666 / 666	98.6486	666 / 666	98.9489	666 / 666	98.9489	666 / 666	98.9489	666 / 666	98.9489	666 / 666	98.9489	666 / 666	99.0991	666 / 666	97.5976	666 / 666	97.5976	666 / 666
STM0543	fimA	Fim	Fimbrial adherence determinants	96.4158	558 / 558	92.1147	558 / 558	94.6237	558 / 558	100	558 / 558	100	558 / 558	100	558 / 558	98.9247	558 / 558	99.1039	558 / 558	99.2832	558 / 558	98.5663	558 / 558	99.4624	558 / 558	99.4624	558 / 558	99.4624	558 / 558	99.4624	558 / 558	99.4624	558 / 558	99.4624	558 / 558	98.0287	558 / 558	98.0287	558 / 558			91.6667	558 / 558	91.3121	558 / 558	94.6237	558 / 558	94.6237	558 / 558
STM0545	fimC	Fim	Fimbrial adherence determinants	96.3925	693 / 693	91.1977	693 / 693	96.3925	693 / 693	100	693 / 693	100	693 / 693	100	693 / 693	98.4127	693 / 693	98.557	693 / 693	98.7013	693 / 693	98.7013	693 / 693	98.4127	693 / 693	98.4127	693 / 693	98.4127	693 / 693	98.4127	693 / 693	98.4127	693 / 693	98.4127	693 / 693	98.7013	693 / 693	98.7013	693 / 693	93.5065	693 / 693	94.228	693 / 693	94.3723	693 / 693	96.2482	693 / 693	96.3925	693 / 693
STM0546	fimD	Fim	Fimbrial adherence determinants	96.7853	2613 / 2613	93.9916	2613 / 2613	95.9816	2613 / 2613	100	2613 / 2613	100	2613 / 2613	100	2613 / 2613	98.8519	2613 / 2613	98.9284	2613 / 2613	98.584	2613 / 2613	98.7754	2613 / 2613	98.7754	2613 / 2613	98.7754	2613 / 2613	98.7754	2613 / 2613	98.7754	2613 / 2613	98.7754	2613 / 2613	98.7754	2613 / 2613	98.7371	2613 / 2613	98.7371	2613 / 2613	94.4126	2613 / 2613	92.9583	2613 / 2613	94.6422	2613 / 2613	96.0582	2613 / 2613	96.0582	2613 / 2613
STM0548	fimF	Fim	Fimbrial adherence determinants	96.7181	518 / 519	92.0849	518 / 519	96.139	518 / 519	100	519 / 519	100	519 / 519	100	519 / 519	98.8439	519 / 519	99.0366	519 / 519	98.8439	519 / 519	98.8439	519 / 519	99.422	519 / 519	99.422	519 / 519	99.422	519 / 519	99.422	519 / 519	99.422	519 / 519	99.422	519 / 519	98.4556	518 / 519	98.4556	518 / 519	91.1025	517 / 519			92.6641	518 / 519	95.5598	518 / 519	96.139	518 / 519
STM0547	fimH	Fim	Fimbrial adherence determinants	97.5198	1008 / 1008	92.1627	1008 / 1008	95.9325	1008 / 1008	100	1008 / 1008	100	1008 / 1008	100	1008 / 1008	97.8175	1008 / 1008	97.9167	1008 / 1008	98.1151	1008 / 1008	98.6111	1008 / 1008	98.2143	1008 / 1008	98.2143	1008 / 1008	98.2143	1008 / 1008	98.2143	1008 / 1008	98.2143	1008 / 1008	98.2143	1008 / 1008	98.3135	1008 / 1008	98.3135	1008 / 1008	93.5516	1008 / 1008	94.3368	671 / 1008	94.246	1008 / 1008	95.9325	1008 / 1008	96.0317	1008 / 1008
STM0544	fimI	Fim	Fimbrial adherence determinants	96.9697	495 / 495	93.7374	495 / 495	96.9697	495 / 495	100	495 / 495	100	495 / 495	100	495 / 495	99.1919	495 / 495	98.7879	495 / 495	99.1919	495 / 495	98.7879	495 / 495	98.3838	495 / 495	98.3838	495 / 495	98.3838	495 / 495	98.3838	495 / 495	98.3838	495 / 495	98.3838	495 / 495	99.1919	495 / 495	99.1919	495 / 495	93.7247	494 / 495			93.5223	494 / 495	96.7677	495 / 495	96.5657	495 / 495
STM0552	fimW	Fim	Fimbrial adherence determinants	96.3149	597 / 597	94.1374	597 / 597	93.2998	597 / 597	100	597 / 597	100	597 / 597	100	597 / 597	98.325	597 / 597	98.66	597 / 597	98.8275	597 / 597	98.995	597 / 597	98.8275	597 / 597	98.8275	597 / 597	98.8275	597 / 597	98.8275	597 / 597	98.8275	597 / 597	98.8275	597 / 597	97.4874	597 / 597	97.4874	597 / 597					90.1173	597 / 597	93.1323	597 / 597	93.1323	597 / 597
STM0550	fimY	Fim	Fimbrial adherence determinants	96.2656	723 / 723	90.0415	723 / 723	94.0526	723 / 723	99.8617	723 / 723	99.8617	723 / 723	99.8617	723 / 723	97.2337	723 / 723	98.2019	723 / 723	98.3402	723 / 723	98.0636	723 / 723	98.6169	723 / 723	98.6169	723 / 723	98.6169	723 / 723	98.6169	723 / 723	98.6169	723 / 723	98.6169	723 / 723	98.2019	723 / 723	98.2019	723 / 723							93.6376	723 / 723	94.0526	723 / 723
STM0549	fimZ	Fim	Fimbrial adherence determinants	97.4724	633 / 633	92.733	633 / 633	95.7346	633 / 633	100	633 / 633	100	633 / 633	100	633 / 633	99.5261	633 / 633	99.3681	633 / 633	99.2101	633 / 633	99.684	633 / 633	99.3681	633 / 633	99.3681	633 / 633	99.3681	633 / 633	99.3681	633 / 633	99.3681	633 / 633	99.3681	633 / 633	98.4202	633 / 633	98.4202	633 / 633	92.891	633 / 633			93.207	633 / 633	95.7346	633 / 633	95.7346	633 / 633
STM3640	lpfA	Lpf	Fimbrial adherence determinants							100	525 / 525	100	525 / 525	100	525 / 525			99.8095	525 / 525	96.5714	525 / 525	96.381	525 / 525	100	301 / 525
STM3639	lpfB	Lpf	Fimbrial adherence determinants							100	699 / 699	100	699 / 699	100	699 / 699			99.8569	699 / 699	98.8555	699 / 699	98.9986	699 / 699
STM3638	lpfC	Lpf	Fimbrial adherence determinants							99.9605	2529 / 2529	99.9605	2529 / 2529	99.9605	2529 / 2529			99.7232	2529 / 2529	98.537	2529 / 2529	98.5765	2529 / 2529
STM3637	lpfD	Lpf	Fimbrial adherence determinants							99.0741	1080 / 1080	99.0741	1080 / 1080	99.0741	1080 / 1080			99.9074	1080 / 1080
STM3636	lpfE	Lpf	Fimbrial adherence determinants							100	528 / 528	100	528 / 528	100	528 / 528			100	528 / 528	99.4318	528 / 528	98.4848	528 / 528
PSLT018	pefA	Pef	Fimbrial adherence determinants							100	519 / 519	100	519 / 519	100	519 / 519
PSLT019	pefB	Pef	Fimbrial adherence determinants							100	303 / 303	100	303 / 303	100	303 / 303
PSLT017	pefC	Pef	Fimbrial adherence determinants							100	2409 / 2409	100	2409 / 2409	100	2409 / 2409
PSLT016	pefD	Pef	Fimbrial adherence determinants							100	693 / 693	100	693 / 693	100	693 / 693
SeSA_A2390	pegA	Peg	Fimbrial adherence determinants															99.0637	534 / 534					97.5655	534 / 534	97.5655	534 / 534	97.5655	534 / 534	97.5655	534 / 534	97.5655	534 / 534	97.5655	534 / 534	99.6255	534 / 534	99.6255	534 / 534	97.191	534 / 534	97.3783	534 / 534
SeSA_A2389	pegB	Peg	Fimbrial adherence determinants															98.2379	681 / 681					97.0631	681 / 681	97.0631	681 / 681	97.0631	681 / 681	97.0631	681 / 681	97.0631	681 / 681	97.0631	681 / 681	99.8532	681 / 681	99.8532	681 / 681	98.8253	681 / 681	98.6784	681 / 681
SeSA_A2388	pegC	Peg	Fimbrial adherence determinants															98.3112	2487 / 2487					97.4668	2487 / 2487	97.4668	2487 / 2487	97.4668	2487 / 2487	97.4668	2487 / 2487	97.4668	2487 / 2487	97.4668	2487 / 2487	99.8794	2487 / 2487	99.8794	2487 / 2487	98.7937	2487 / 2487	98.8741	2487 / 2487
SeSA_A2387	pegD	Peg	Fimbrial adherence determinants															98.436	1023 / 1023					97.9472	1023 / 1023	97.9472	1023 / 1023	97.9472	1023 / 1023	97.9472	1023 / 1023	97.9472	1023 / 1023	97.9472	1023 / 1023	99.8045	1023 / 1023	99.8045	1023 / 1023	96.3832	1023 / 1023	98.1427	1023 / 1023
STM0300	safB	Saf	Fimbrial adherence determinants							100	798 / 798	100	798 / 798	100	798 / 798	94.2211	796 / 798	92.6768	789 / 798	94.2211	796 / 798	93.0556	789 / 798	92.4242	789 / 798	92.4242	789 / 798	92.4242	789 / 798	92.4242	789 / 798	92.4242	789 / 798	92.4242	789 / 798	92.803	789 / 798	92.803	789 / 798
STM0301	safC	Saf	Fimbrial adherence determinants							100	2424 / 2424	100	2424 / 2424	100	2424 / 2424	99.2987	2424 / 2424	99.0924	2424 / 2424	99.0512	2424 / 2424	98.8861	2424 / 2424	99.1749	2424 / 2424	99.1749	2424 / 2424	99.2162	2424 / 2424	99.2162	2424 / 2424	99.2162	2424 / 2424	98.8861	2424 / 2424	99.0924	2424 / 2424	99.0924	2424 / 2424
STM0302	safD	Saf	Fimbrial adherence determinants							100	471 / 471	100	471 / 471	100	471 / 471	96.603	471 / 471	98.0892	471 / 471	99.5754	471 / 471	98.7261	471 / 471	96.8153	471 / 471	96.8153	471 / 471	96.8153	471 / 471	96.8153	471 / 471	96.8153	471 / 471	96.8153	471 / 471	97.8769	471 / 471	97.8769	471 / 471
SEN4249	sefC	Sef	Fimbrial adherence determinants
PSLT040	spvA	Spv	Fimbrial adherence determinants							100	768 / 768	100	768 / 768	100	768 / 768																									96.75	400 / 768	97	400 / 768	96.25	400 / 768
PSLT039	spvB	Spv	Fimbrial adherence determinants			99.0792	1086 / 1776			100	1776 / 1776	100	1776 / 1776	100	1776 / 1776																									97.6992	1776 / 1776	97.973	1776 / 1776	97.9167	1776 / 1776
PSLT038	spvC	Spv	Fimbrial adherence determinants			99.1497	588 / 588			100	588 / 588	100	588 / 588	100	588 / 588																									98.9796	588 / 588	98.9796	588 / 588	98.9796	588 / 588
PSLT041	spvR	Spv	Fimbrial adherence determinants			99.3289	894 / 894			100	894 / 894	100	894 / 894	100	894 / 894																									98.5459	894 / 894	98.8814	894 / 894	98.7696	894 / 894
SeSA_A0209	staA	Sta	Fimbrial adherence determinants																																	99.8316	594 / 594	99.8316	594 / 594
SeSA_A0208	staB	Sta	Fimbrial adherence determinants																																	99.8645	738 / 738	99.8645	738 / 738
SeSA_A0207	staC	Sta	Fimbrial adherence determinants																																	99.6499	2571 / 2571	99.6499	2571 / 2571
SeSA_A0206	staD	Sta	Fimbrial adherence determinants																																	99.8095	525 / 525	99.8095	525 / 525
SeSA_A0205	staE	Sta	Fimbrial adherence determinants																																	99.3432	609 / 609	99.3432	609 / 609
SeSA_A0204	staF	Sta	Fimbrial adherence determinants																																	99.2908	564 / 564	99.2908	564 / 564
SeSA_A0203	staG	Sta	Fimbrial adherence determinants																																	95.1143	1269 / 1269	95.1143	1269 / 1269
STM0340	stbA	Stb	Fimbrial adherence determinants	93.6685	537 / 537			92.5512	537 / 537	100	537 / 537	100	537 / 537	100	537 / 537	98.8827	537 / 537	98.6965	537 / 537	98.8827	537 / 537	98.8827	537 / 537	98.5102	537 / 537	98.5102	537 / 537	98.5102	537 / 537	98.5102	537 / 537	98.5102	537 / 537	98.5102	537 / 537	99.2551	537 / 537	99.2551	537 / 537							92.365	537 / 537	92.9236	537 / 537
STM0339	stbB	Stb	Fimbrial adherence determinants	96.9816	762 / 762			96.063	762 / 762	100	762 / 762	100	762 / 762	100	762 / 762	98.9501	762 / 762	99.4751	762 / 762	98.9501	762 / 762	99.2126	762 / 762	98.8189	762 / 762	98.8189	762 / 762	98.8189	762 / 762	98.8189	762 / 762	98.8189	762 / 762	98.8189	762 / 762	99.3438	762 / 762	99.3438	762 / 762							96.8504	762 / 762	97.2441	762 / 762
STM0338	stbC	Stb	Fimbrial adherence determinants	96.9165	2562 / 2562			96.0187	2562 / 2562	99.7274	2562 / 2562	99.7274	2562 / 2562	99.7274	2562 / 2562	99.1023	2562 / 2562	98.5237	2562 / 2562	99.1413	2562 / 2562	98.9852	2562 / 2562	98.79	2562 / 2562	98.79	2562 / 2562	98.79	2562 / 2562	98.79	2562 / 2562	98.79	2562 / 2562	98.79	2562 / 2562	98.7119	2562 / 2562	98.7119	2562 / 2562							95.9407	2562 / 2562	96.2139	2562 / 2562
STM0337	stbD	Stb	Fimbrial adherence determinants	94.5742	1326 / 1326			93.6652	1326 / 1326	100	1326 / 1326	100	1326 / 1326	100	1326 / 1326	98.4917	1326 / 1326	98.7934	1326 / 1326	99.3213	1326 / 1326	99.095	1326 / 1326	99.0196	1326 / 1326	99.0196	1326 / 1326	99.0196	1326 / 1326	99.0196	1326 / 1326	99.0196	1326 / 1326	99.0196	1326 / 1326	99.0196	1326 / 1326	99.0196	1326 / 1326							93.9668	1326 / 1326	93.816	1326 / 1326
STM0336	stbE	Stb	Fimbrial adherence determinants	95.8633	556 / 585			94.0647	556 / 585	99.8291	585 / 585	99.8291	585 / 585	99.8291	585 / 585	97.9487	585 / 585	98.6325	585 / 585	97.7778	585 / 585	95.5556	585 / 585	97.4359	585 / 585	97.4359	585 / 585	97.4359	585 / 585	97.4359	585 / 585	97.4359	585 / 585	97.4359	585 / 585	96.7521	585 / 585	96.7521	585 / 585							94.964	556 / 585	95.1439	556 / 585
STM2152	stcA	Stc	Fimbrial adherence determinants							100	531 / 531	100	531 / 531	100	531 / 531					99.0584	531 / 531
STM2151	stcB	Stc	Fimbrial adherence determinants							100	684 / 684	100	684 / 684	100	684 / 684					99.5614	684 / 684
STM2150	stcC	Stc	Fimbrial adherence determinants							100	2490 / 2490	100	2490 / 2490	100	2490 / 2490					99.4779	2490 / 2490
STM2149	stcD	Stc	Fimbrial adherence determinants							100	1008 / 1008	100	1008 / 1008	100	1008 / 1008					99.6032	1008 / 1008
STM3029.S	stdA	Std	Fimbrial adherence determinants					94.7547	585 / 585	100	585 / 585	100	585 / 585	100	585 / 585	92.1769	585 / 585	94.5854	585 / 585			99.3162	585 / 585													98.6325	585 / 585	98.6325	585 / 585							90.2827	566 / 585	92.9648	392 / 585
STM3028	stdB	Std	Fimbrial adherence determinants					95.502	2490 / 2490	99.9197	2490 / 2490	99.9197	2490 / 2490	99.9197	2490 / 2490	98.3133	2490 / 2490	99.2771	2490 / 2490	97.8715	2490 / 2490	97.6305	2490 / 2490	99.9598	2490 / 2490	99.9598	2490 / 2490	99.9598	2490 / 2490	99.9598	2490 / 2490	99.9598	2490 / 2490	99.9598	2490 / 2490	97.751	2490 / 2490	97.751	2490 / 2490							96.5462	2490 / 2490	96.747	2490 / 2490
STM3027	stdC	Std	Fimbrial adherence determinants					97.3118	744 / 744	100	744 / 744	100	744 / 744	100	744 / 744	98.5215	744 / 744	98.9247	744 / 744	97.8495	744 / 744	98.3871	744 / 744	100	744 / 744	100	744 / 744	100	744 / 744	100	744 / 744	100	744 / 744	100	744 / 744	97.7151	744 / 744	97.7151	744 / 744							97.2779	698 / 744	96.2366	744 / 744
SEN2794	steA	Ste	Fimbrial adherence determinants													99.1667	240 / 240	97.0833	240 / 240	99.1667	240 / 240	99.1667	240 / 240
SEN2795	steB	Ste	Fimbrial adherence determinants													98.7831	2301 / 2301	98.9135	2301 / 2301	99.3481	2301 / 2301	99.2177	2301 / 2301
SEN2796	steC	Ste	Fimbrial adherence determinants													100	774 / 774	99.4832	774 / 774	99.7416	774 / 774	99.0956	774 / 774
SEN2797	steD	Ste	Fimbrial adherence determinants													99.5807	477 / 477	98.5325	477 / 477	98.7421	477 / 477	98.7421	477 / 477
SEN2798	steE	Ste	Fimbrial adherence determinants													97.955	489 / 489	97.955	489 / 489	98.1595	489 / 489	97.7505	489 / 489
SEN2799	steF	Ste	Fimbrial adherence determinants															98.8636	264 / 264	98.1061	264 / 264	98.8636	264 / 264
STM0195	stfA	Stf	Fimbrial adherence determinants							100	561 / 561	100	561 / 561	100	561 / 561	98.4456	386 / 561	99.1087	561 / 561	99.8217	561 / 561	99.4652	561 / 561	98.7522	561 / 561	98.7522	561 / 561	98.7522	561 / 561	98.7522	561 / 561	98.7522	561 / 561	98.7522	561 / 561
STM0196	stfC	Stf	Fimbrial adherence determinants							100	2658 / 2658	100	2658 / 2658	100	2658 / 2658	98.608	2658 / 2658	99.3604	2658 / 2658	98.4199	2658 / 2658	98.6832	2658 / 2658	99.7743	2658 / 2658	99.7743	2658 / 2658	99.7743	2658 / 2658	99.7743	2658 / 2658	99.7743	2658 / 2658	99.8119	2658 / 2658
STM0197	stfD	Stf	Fimbrial adherence determinants							100	753 / 753	100	753 / 753	100	753 / 753	97.7424	753 / 753	98.9376	753 / 753	98.5392	753 / 753	98.8048	753 / 753	99.2032	753 / 753	99.2032	753 / 753	99.2032	753 / 753	99.2032	753 / 753	99.2032	753 / 753	99.2032	753 / 753
STM0198	stfE	Stf	Fimbrial adherence determinants							100	513 / 513	100	513 / 513	100	513 / 513	97.8558	513 / 513	99.4152	513 / 513	98.4405	513 / 513	99.4152	513 / 513	100	513 / 513	100	513 / 513	100	513 / 513	100	513 / 513	100	513 / 513	100	513 / 513
STM0199	stfF	Stf	Fimbrial adherence determinants							100	477 / 477	100	477 / 477	100	477 / 477			100	477 / 477	95.3878	477 / 477	99.5807	477 / 477	99.5807	477 / 477	99.5807	477 / 477	99.5807	477 / 477	99.5807	477 / 477	99.5807	477 / 477	99.5807	477 / 477
STM0200	stfG	Stf	Fimbrial adherence determinants							100	531 / 531	100	531 / 531	100	531 / 531	95.6685	531 / 531	96.2193	529 / 531	95.0851	529 / 531	95.2741	529 / 531	96.5974	529 / 531	96.5974	529 / 531	96.5974	529 / 531	96.5974	529 / 531	96.5974	529 / 531	96.5974	529 / 531
STM4595	sthA	Sth	Fimbrial adherence determinants	95.7875	546 / 546	92.4908	546 / 546			100	546 / 546	100	546 / 546	100	546 / 546	99.8168	546 / 546	98.3516	546 / 546	98.3516	546 / 546	98.5348	546 / 546	98.5348	546 / 546	98.5348	546 / 546	98.5348	546 / 546	98.5348	546 / 546	98.5348	546 / 546	98.5348	546 / 546	99.2674	546 / 546	99.2674	546 / 546
STM4594	sthB	Sth	Fimbrial adherence determinants	96.345	684 / 684	95.3216	684 / 684			100	684 / 684	100	684 / 684	100	684 / 684	99.1228	684 / 684	99.1228	684 / 684	98.9766	684 / 684	99.8538	684 / 684	99.4152	684 / 684	99.4152	684 / 684	99.4152	684 / 684	99.4152	684 / 684	99.4152	684 / 684	99.4152	684 / 684	99.269	684 / 684	99.269	684 / 684
STM4593	sthC	Sth	Fimbrial adherence determinants	95.5556	2430 / 2430	93.3333	2430 / 2430			99.9588	2430 / 2430	99.9588	2430 / 2430	99.9588	2430 / 2430	99.5062	2430 / 2430	99.465	2430 / 2430	98.8889	2430 / 2430	99.2593	2430 / 2430	99.6296	2430 / 2430	99.6296	2430 / 2430	99.6296	2430 / 2430	99.6296	2430 / 2430	99.6296	2430 / 2430	99.6296	2430 / 2430	99.0535	2430 / 2430	99.0535	2430 / 2430
STM4592	sthD	Sth	Fimbrial adherence determinants	92.8315	558 / 558	92.1147	558 / 558			100	558 / 558	100	558 / 558	100	558 / 558	98.9247	558 / 558	98.7455	558 / 558	98.0287	558 / 558	99.2832	558 / 558	98.9247	558 / 558	98.9247	558 / 558	98.9247	558 / 558	98.9247	558 / 558	98.9247	558 / 558	98.9247	558 / 558	98.5663	558 / 558	98.5663	558 / 558
STM4591	sthE	Sth	Fimbrial adherence determinants	94.5672	1086 / 1086	92.4494	1086 / 1086			100	1086 / 1086	100	1086 / 1086	100	1086 / 1086	98.6188	1086 / 1086	99.2634	1086 / 1086	98.7109	1086 / 1086	98.9871	1086 / 1086	99.1713	1086 / 1086	99.1713	1086 / 1086	99.1713	1086 / 1086	99.1713	1086 / 1086	99.1713	1086 / 1086	99.1713	1086 / 1086	98.2505	1086 / 1086	98.2505	1086 / 1086
STM0177	stiA	Sti	Fimbrial adherence determinants							100	540 / 540	100	540 / 540	100	540 / 540	100	540 / 540	100	540 / 540	96.4815	540 / 540	96.4815	540 / 540	96.2963	540 / 540	96.2963	540 / 540	96.2963	540 / 540	96.2963	540 / 540	96.2963	540 / 540	96.2963	540 / 540	90.5797	540 / 540	90.5797	540 / 540
STM0176	stiB	Sti	Fimbrial adherence determinants							99.8538	684 / 684	99.8538	684 / 684	99.8538	684 / 684	99.5614	684 / 684	99.4152	684 / 684	99.1228	684 / 684	99.4152	684 / 684	99.1228	684 / 684	99.4429	359 / 684	99.1228	684 / 684	99.1228	684 / 684	99.1228	684 / 684	99.1228	684 / 684	98.2456	684 / 684	98.2456	684 / 684
STM0175	stiC	Sti	Fimbrial adherence determinants							100	2547 / 2547	100	2547 / 2547	100	2547 / 2547	99.0231	2547 / 2547	99.3718	2547 / 2547	98.6651	2547 / 2547	98.9399	2547 / 2547	98.9399	2547 / 2547	98.9399	2547 / 2547	98.9399	2547 / 2547	98.9399	2547 / 2547	98.9399	2547 / 2547	98.9399	2547 / 2547	97.2517	2547 / 2547	97.2517	2547 / 2547
STM0174	stiH	Sti	Fimbrial adherence determinants							100	1080 / 1080	100	1080 / 1080	100	1080 / 1080	99.2593	1080 / 1080	99.4444	1080 / 1080			97.037	1080 / 1080
STM4571	-	Stj	Fimbrial adherence determinants							100	174 / 174	100	174 / 174	100	174 / 174			100	174 / 174	98.8506	174 / 174	98.2759	174 / 174	100	174 / 174	100	174 / 174	100	174 / 174	100	174 / 174	100	174 / 174	100	174 / 174	98.2759	174 / 174	98.2759	174 / 174
STM4574	-	Stj	Fimbrial adherence determinants							100	690 / 690	100	690 / 690	100	690 / 690			99.7101	690 / 690	97.1014	690 / 690	97.2464	690 / 690	98.8406	690 / 690	98.8406	690 / 690	98.8406	690 / 690	98.8406	690 / 690	98.8406	690 / 690	98.8406	690 / 690	96.9565	690 / 690	96.9565	690 / 690
STM4572	stjB	Stj	Fimbrial adherence determinants							100	2409 / 2409	100	2409 / 2409	100	2409 / 2409			99.4604	2409 / 2409	98.6301	2409 / 2409	98.6716	2409 / 2409	99.6264	2409 / 2409	99.6264	2409 / 2409	99.6264	2409 / 2409	99.6264	2409 / 2409	99.6264	2409 / 2409	99.6264	2409 / 2409	98.5056	2409 / 2409	98.5056	2409 / 2409
STM4573	stjC	Stj	Fimbrial adherence determinants							100	708 / 708	100	708 / 708	100	708 / 708			98.8669	706 / 708	98.8669	706 / 708	98.7252	706 / 708	99.8588	708 / 708	99.8588	708 / 708	99.7175	708 / 708	99.8588	708 / 708	99.8588	708 / 708	99.8588	708 / 708	98.5836	706 / 708	98.5836	706 / 708
SeHA_C0211	stkA	Stk	Fimbrial adherence determinants													99.8158	543 / 543	99.2634	543 / 543			99.0792	543 / 543
SeHA_C0210	stkB	Stk	Fimbrial adherence determinants													99.6016	753 / 753	98.672	753 / 753			98.4064	753 / 753
SeHA_C0209	stkC	Stk	Fimbrial adherence determinants													98.7453	2391 / 2391	98.9962	2391 / 2391			98.578	2391 / 2391
SeHA_C0208	stkD	Stk	Fimbrial adherence determinants													99.5025	201 / 201	99.5025	201 / 201			99.005	201 / 201
SeHA_C0207	stkE	Stk	Fimbrial adherence determinants													99.5671	462 / 462	99.5671	462 / 462			98.9177	462 / 462
SeHA_C0206	stkF	Stk	Fimbrial adherence determinants													99.8004	501 / 501	100	501 / 501			98.6028	501 / 501
SeHA_C0205	stkG	Stk	Fimbrial adherence determinants													99.9058	1062 / 1062	99.9058	1062 / 1062			98.3051	1062 / 1062
SeHA_C0339	tcfB	Tcf	Fimbrial adherence determinants																																	99.6146	519 / 519	99.6146	519 / 519
SeHA_C0340	tcfC	Tcf	Fimbrial adherence determinants																																	99.2932	2688 / 2688	99.2932	2688 / 2688
SeHA_C0341	tcfD	Tcf	Fimbrial adherence determinants																																	99.7151	1053 / 1053	99.7151	1053 / 1053
SeHA_C2958	mig-14	Mig-14	Macrophage inducible genes							98.1048	897 / 897	98.1048	897 / 897	98.1048	897 / 897	98.4392	897 / 897	98.1048	897 / 897	98.8852	897 / 897	97.5474	897 / 897	98.3278	897 / 897	98.3278	897 / 897	98.3278	897 / 897	98.3278	897 / 897	98.3278	897 / 897	98.3278	897 / 897	97.6589	897 / 897	97.6589	897 / 897
PSLT046	mig-5	Mig-5	Macrophage inducible genes							100	591 / 591	100	591 / 591	100	591 / 591
STM3763	mgtB	Mg2+ transport	Mg uptake	96.5897	2727 / 2727	93.3993	2727 / 2727	96.443	2727 / 2727	99.9633	2727 / 2727	99.9633	2727 / 2727	99.9633	2727 / 2727	99.0099	2727 / 2727	99.8166	2727 / 2727	98.9366	2727 / 2727	98.7899	2727 / 2727	99.3766	2727 / 2727	99.3766	2727 / 2727	99.3766	2727 / 2727	99.3766	2727 / 2727	99.3766	2727 / 2727	99.3766	2727 / 2727	98.7899	2727 / 2727	98.7899	2727 / 2727							96.5163	2727 / 2727	96.3696	2727 / 2727
STM3764	mgtC	Mg2+ transport	Mg uptake	96.3127	678 / 678	91.1374	677 / 678	95.4277	678 / 678	100	678 / 678	100	678 / 678	100	678 / 678	98.8201	678 / 678	99.8525	678 / 678	98.3776	678 / 678	98.3776	678 / 678	98.9676	678 / 678	98.9676	678 / 678	98.9676	678 / 678	98.9676	678 / 678	98.9676	678 / 678	98.9676	678 / 678	98.3776	678 / 678	98.3776	678 / 678	91.5408	662 / 678	91.5408	662 / 678	91.3897	662 / 678	95.1327	678 / 678	95.2802	678 / 678
STM3757	misL	MisL	Nonfimbrial adherence determinants	97.3152	2868 / 2868			96.9317	2868 / 2868	100	2868 / 2868	100	2868 / 2868	100	2868 / 2868	98.6053	2868 / 2868	97.8382	2868 / 2868	98.431	2868 / 2868	98.431	2868 / 2868	99.198	2868 / 2868	99.198	2868 / 2868	99.198	2868 / 2868	99.198	2868 / 2868	99.198	2868 / 2868	98.8209	1781 / 2868	97.8382	2868 / 2868	97.8382	2868 / 2868							96.8968	2868 / 2868	95.1534	2868 / 2868
STM2514	ratB	RatB	Nonfimbrial adherence determinants							99.9863	7308 / 7308	99.9863	7308 / 7308	99.9863	7308 / 7308	97.237	7308 / 7308	98.6864	7308 / 7308																	92.7871	6318 / 7308	92.2193	7308 / 7308
STM2513	shdA	ShdA	Nonfimbrial adherence determinants							99.9684	3168 / 6111	99.9684	3168 / 6111	99.9684	3168 / 6111	94.4213	3110 / 6111	96.5393	3321 / 6111	97.8096	3287 / 6111	94.748	3294 / 6111	94.1849	6111 / 6111	94.1686	6111 / 6111	94.1686	6111 / 6111	97.8074	3144 / 6111	94.1686	6111 / 6111	95.4857	3212 / 6111	92.2283	3294 / 6111	92.2283	3294 / 6111
STM2517	sinH	SinH	Nonfimbrial adherence determinants							100	2193 / 2193	100	2193 / 2193	100	2193 / 2193	99.3616	2193 / 2193	99.772	2193 / 2193	97.8112	2193 / 2193	97.8112	2193 / 2193	98.3128	2193 / 2193	98.3128	2193 / 2193	98.3128	2193 / 2193	98.3128	2193 / 2193	98.3128	2193 / 2193	98.0392	2193 / 2193	95.668	2193 / 2193	95.668	2193 / 2193
STM2876	hilA	TTSS (SPI-1 encode)	Secretion system	94.1637	1662 / 1662	91.9976	1662 / 1662	92.6594	1662 / 1662	100	1662 / 1662	100	1662 / 1662	100	1662 / 1662	99.1576	1662 / 1662	100	1662 / 1662	98.917	1662 / 1662	98.8568	1662 / 1662	99.8797	1662 / 1662	99.8797	1662 / 1662	99.8797	1662 / 1662	99.8797	1662 / 1662	99.8797	1662 / 1662	99.8195	1662 / 1662	98.7966	1662 / 1662	98.7966	1662 / 1662	91.9374	1662 / 1662	91.5764	1662 / 1662	91.8773	1662 / 1662	92.5993	1662 / 1662	92.5391	1662 / 1662
STM2867	hilC	TTSS (SPI-1 encode)	Secretion system	94.8081	886 / 888	92.4379	886 / 888	91.6479	886 / 888	100	888 / 888	100	888 / 888	100	888 / 888	99.4369	888 / 888	99.7748	888 / 888	99.3243	888 / 888	99.3243	888 / 888	99.7748	888 / 888	99.7748	888 / 888	99.7748	888 / 888	99.7748	888 / 888	99.7748	888 / 888	99.6622	888 / 888	99.4369	888 / 888	99.4369	888 / 888	91.535	886 / 888	91.8736	886 / 888	91.6479	886 / 888	91.7607	886 / 888	91.4221	886 / 888
STM2875	hilD	TTSS (SPI-1 encode)	Secretion system	93.3333	930 / 930	93.3333	930 / 930	92.2497	929 / 930	99.8925	930 / 930	99.8925	930 / 930	99.8925	930 / 930	99.6774	930 / 930	99.8925	930 / 930	99.5699	930 / 930	99.5699	930 / 930	99.7849	930 / 930	99.7849	930 / 930	99.7849	930 / 930	99.7849	930 / 930	99.7849	930 / 930	99.7849	930 / 930	99.7849	930 / 930	99.7849	930 / 930	92.7957	930 / 930	92.3656	930 / 930	92.9032	930 / 930	92.465	929 / 930	92.5727	929 / 930
STM2881	iacP	TTSS (SPI-1 encode)	Secretion system			90.9465	243 / 249	95.5823	249 / 249	99.5984	249 / 249	99.5984	249 / 249	99.5984	249 / 249	99.1968	249 / 249	99.1968	249 / 249	99.5984	249 / 249	97.992	249 / 249	99.1968	249 / 249	99.1968	249 / 249	99.1968	249 / 249	99.1968	249 / 249	99.1968	249 / 249	99.1968	249 / 249	98.7952	249 / 249	98.7952	249 / 249							95.9839	249 / 249	95.5823	249 / 249
STM2877	iagB	TTSS (SPI-1 encode)	Secretion system	93.5818	483 / 483	91.3043	483 / 483	92.9607	483 / 483	100	483 / 483	100	483 / 483	100	483 / 483	99.1718	483 / 483	100	483 / 483	99.1718	483 / 483	98.5507	483 / 483	99.793	483 / 483	99.793	483 / 483	99.793	483 / 483	99.793	483 / 483	99.793	483 / 483	99.793	483 / 483	98.3437	483 / 483	98.3437	483 / 483	91.0973	483 / 483	91.0973	483 / 483	91.0973	483 / 483	92.9607	483 / 483	92.9607	483 / 483
STM2896	invA	TTSS (SPI-1 encode)	Secretion system	98.0078	2058 / 2058	94.8008	2058 / 2058	96.3071	2058 / 2058	100	2058 / 2058	100	2058 / 2058	100	2058 / 2058	99.2225	2058 / 2058	99.2225	2058 / 2058	99.757	2058 / 2058	99.4169	2058 / 2058	99.2225	2058 / 2058	99.2225	2058 / 2058	99.2225	2058 / 2058	99.2225	2058 / 2058	99.2225	2058 / 2058	99.2225	2058 / 2058	99.0282	2058 / 2058	99.0282	2058 / 2058	94.9466	2058 / 2058	94.5578	2058 / 2058	94.5092	2058 / 2058	96.2585	2058 / 2058	96.3557	2058 / 2058
STM2895	invB	TTSS (SPI-1 encode)	Secretion system	96.3235	408 / 408	90.6863	408 / 408	94.3627	408 / 408	100	408 / 408	100	408 / 408	100	408 / 408	99.0196	408 / 408	99.0196	408 / 408	99.2647	408 / 408	99.2647	408 / 408	99.0196	408 / 408	99.0196	408 / 408	99.0196	408 / 408	99.0196	408 / 408	99.0196	408 / 408	99.0196	408 / 408	100	408 / 408	100	408 / 408	95.3431	408 / 408	95.3431	408 / 408	94.6078	408 / 408	94.8529	408 / 408	94.8529	408 / 408
STM2894	invC	TTSS (SPI-1 encode)	Secretion system	97.2994	1296 / 1296	93.5185	1296 / 1296	95.0617	1296 / 1296	100	1296 / 1296	100	1296 / 1296	100	1296 / 1296	99.537	1296 / 1296	99.6142	1296 / 1296	99.3827	1296 / 1296	99.3056	1296 / 1296	99.1512	1296 / 1296	99.1512	1296 / 1296	99.1512	1296 / 1296	99.1512	1296 / 1296	99.1512	1296 / 1296	99.1512	1296 / 1296	98.9198	1296 / 1296	98.9198	1296 / 1296	93.0556	1296 / 1296	93.1327	1296 / 1296	93.0556	1296 / 1296	94.9074	1296 / 1296	95.1389	1296 / 1296
STM2897	invE	TTSS (SPI-1 encode)	Secretion system	97.6765	1119 / 1119	97.486	1074 / 1119	97.5871	1119 / 1119	100	1119 / 1119	100	1119 / 1119	100	1119 / 1119	99.5532	1119 / 1119	99.1063	1119 / 1119	99.4638	1119 / 1119	99.1957	1119 / 1119	99.3744	1119 / 1119	99.3744	1119 / 1119	99.3744	1119 / 1119	99.3744	1119 / 1119	99.3744	1119 / 1119	99.3744	1119 / 1119	99.2851	1119 / 1119	99.2851	1119 / 1119	95.7998	1119 / 1119	95.7998	1119 / 1119	95.7105	1119 / 1119	97.6765	1119 / 1119	97.5871	1119 / 1119
STM2899	invF	TTSS (SPI-1 encode)	Secretion system	96.4	750 / 750	92.5333	750 / 750	92.9333	750 / 750	100	750 / 750	100	750 / 750	100	750 / 750	99.3333	750 / 750	99.8667	750 / 750	99.6	750 / 750	99.7333	750 / 750	99.0667	750 / 750	99.0667	750 / 750	99.0667	750 / 750	99.0667	750 / 750	99.0667	750 / 750	99.0667	750 / 750	99.6	750 / 750	99.6	750 / 750	92.2667	750 / 750	92.2667	750 / 750	92.1333	750 / 750	92.9333	750 / 750	92.9333	750 / 750
STM2898	invG	TTSS (SPI-1 encode)	Secretion system	96.17	1671 / 1671	93.5484	1671 / 1671	94.5042	1671 / 1671	100	1671 / 1671	100	1671 / 1671	100	1671 / 1671	99.222	1671 / 1671	99.4016	1671 / 1671	99.4016	1671 / 1671	99.222	1671 / 1671	99.3417	1671 / 1671	99.3417	1671 / 1671	99.3417	1671 / 1671	99.3417	1671 / 1671	99.3417	1671 / 1671	99.3417	1671 / 1671	99.5212	1671 / 1671	99.5212	1671 / 1671	92.951	1671 / 1671	93.0108	1671 / 1671	92.951	1671 / 1671	94.6237	1671 / 1671	94.6834	1671 / 1671
STM2900	invH	TTSS (SPI-1 encode)	Secretion system	94.5946	444 / 444			91.2162	444 / 444	100	444 / 444	100	444 / 444	100	444 / 444	99.3243	444 / 444	99.0991	444 / 444	98.6486	444 / 444	98.8739	444 / 444	98.8739	444 / 444	98.8739	444 / 444	98.6486	444 / 444	98.8739	444 / 444	98.8739	444 / 444	98.8739	444 / 444	98.8739	444 / 444	98.8739	444 / 444							91.2162	444 / 444	90.991	444 / 444
STM2893	invI	TTSS (SPI-1 encode)	Secretion system	97.2973	444 / 444	93.018	444 / 444	95.045	444 / 444	100	444 / 444	100	444 / 444	100	444 / 444	99.5495	444 / 444	100	444 / 444	99.0991	444 / 444	99.5495	444 / 444	99.5495	444 / 444	99.5495	444 / 444	99.5495	444 / 444	99.5495	444 / 444	99.5495	444 / 444	99.5495	444 / 444	99.5495	444 / 444	99.5495	444 / 444	92.5676	444 / 444	92.3423	444 / 444	92.5676	444 / 444	95.045	444 / 444	95.045	444 / 444
STM2892	invJ	TTSS (SPI-1 encode)	Secretion system	95.8457	1011 / 1011	90.9001	1011 / 1011	91.8892	1011 / 1011	100	1011 / 1011	100	1011 / 1011	100	1011 / 1011	99.7033	1011 / 1011	99.3076	1011 / 1011	99.3076	1011 / 1011	99.5054	1011 / 1011	99.2087	1011 / 1011	99.2087	1011 / 1011	99.2087	1011 / 1011	99.2087	1011 / 1011	99.2087	1011 / 1011	99.2087	1011 / 1011	99.0109	1011 / 1011	99.0109	1011 / 1011	90.6034	1011 / 1011	90.2077	1011 / 1011	90.6034	1011 / 1011	91.9881	1011 / 1011	91.8892	1011 / 1011
STM2870	orgA	TTSS (SPI-1 encode)	Secretion system	95.3368	579 / 579	92.228	579 / 579	96.0276	579 / 579	100	579 / 579	100	579 / 579	100	579 / 579	99.3092	579 / 579	100	579 / 579	99.4819	579 / 579	99.3092	579 / 579	100	579 / 579	100	579 / 579	100	579 / 579	100	579 / 579	100	579 / 579	100	579 / 579	99.1364	579 / 579	99.1364	579 / 579	92.9188	579 / 579	92.9188	579 / 579	92.9188	579 / 579	95.8549	579 / 579	95.8549	579 / 579
STM2869	orgB	TTSS (SPI-1 encode)	Secretion system	95.9398	665 / 681	93.8346	665 / 681	95.3383	665 / 681	100	681 / 681	100	681 / 681	100	681 / 681	97.3951	681 / 681	99.8532	681 / 681	97.6845	681 / 681	97.8292	681 / 681	99.7063	681 / 681	99.7063	681 / 681	99.7063	681 / 681	99.7063	681 / 681	99.7063	681 / 681	99.7063	681 / 681	97.6845	681 / 681	97.6845	681 / 681	93.6652	663 / 681	93.2127	663 / 681	93.6652	663 / 681	95.188	665 / 681	95.4887	665 / 681
STM2868	orgC	TTSS (SPI-1 encode)	Secretion system	93.6639	363 / 363					100	363 / 363	100	363 / 363	100	363 / 363	98.6226	363 / 363	99.449	363 / 363	97.7961	363 / 363	97.7961	363 / 363	99.1736	363 / 363	99.1736	363 / 363	99.1736	363 / 363	99.1736	363 / 363	99.1736	363 / 363	99.1736	363 / 363	98.3471	363 / 363	98.3471	363 / 363
STM2874	prgH	TTSS (SPI-1 encode)	Secretion system	95.2113	1065 / 1065	93.0516	1065 / 1065	93.8028	1065 / 1065	100	1065 / 1065	100	1065 / 1065	100	1065 / 1065	98.8732	1065 / 1065	99.3427	1065 / 1065	99.061	1065 / 1065	98.9671	1065 / 1065	99.6244	1065 / 1065	99.6244	1065 / 1065	99.6244	1065 / 1065	99.5305	1065 / 1065	99.5305	1065 / 1065	99.6244	1065 / 1065	98.8732	1065 / 1065	98.8732	1065 / 1065	93.4272	1065 / 1065	93.4272	1065 / 1065	93.2394	1065 / 1065	93.8028	1065 / 1065	93.8967	1065 / 1065
STM2873	prgI	TTSS (SPI-1 encode)	Secretion system			92.6724	232 / 243			100	243 / 243	100	243 / 243	100	243 / 243	98.3539	243 / 243	100	243 / 243	97.5309	243 / 243	100	243 / 243	100	243 / 243	100	243 / 243	100	243 / 243	100	243 / 243	100	243 / 243	100	243 / 243	97.5309	243 / 243	97.5309	243 / 243
STM2872	prgJ	TTSS (SPI-1 encode)	Secretion system	97.5309	243 / 243	95.0617	243 / 243	96.2963	243 / 243	100	243 / 243	100	243 / 243	100	243 / 243	98.3539	243 / 243	100	243 / 243	99.177	243 / 243	99.5885	243 / 243	99.5885	243 / 243	99.5885	243 / 243	99.5885	243 / 243	99.5885	243 / 243	99.5885	243 / 243	99.5885	243 / 243	99.177	243 / 243	99.177	243 / 243	97.5309	243 / 243	97.5309	243 / 243	97.5309	243 / 243	96.2963	243 / 243	95.8848	243 / 243
STM2871	prgK	TTSS (SPI-1 encode)	Secretion system	97.4934	758 / 759	96.8379	759 / 759	97.2332	759 / 759	100	759 / 759	100	759 / 759	100	759 / 759	99.6047	759 / 759	99.8682	759 / 759	99.6047	759 / 759	99.6047	759 / 759	99.8682	759 / 759	99.8682	759 / 759	99.8682	759 / 759	99.8682	759 / 759	99.8682	759 / 759	99.8682	759 / 759	99.6047	759 / 759	99.6047	759 / 759	95.7839	759 / 759	95.9157	759 / 759	95.7839	759 / 759	96.9697	759 / 759	97.2332	759 / 759
STM2886	sicA	TTSS (SPI-1 encode)	Secretion system	97.992	498 / 498	96.5863	498 / 498	96.7871	498 / 498	100	498 / 498	100	498 / 498	99.7992	498 / 498	99.5984	498 / 498	99.5984	498 / 498	99.1968	498 / 498	99.3976	498 / 498	99.1968	498 / 498	99.1968	498 / 498	99.1968	498 / 498	99.1968	498 / 498	99.1968	498 / 498	99.1968	498 / 498	99.3976	498 / 498	99.3976	498 / 498	96.988	498 / 498	96.7871	498 / 498	96.988	498 / 498	96.988	498 / 498	96.988	498 / 498
STM2879	sicP	TTSS (SPI-1 encode)	Secretion system					91.3486	393 / 393	100	393 / 393	100	393 / 393	100	393 / 393	98.9822	393 / 393	99.2366	393 / 393	99.7455	393 / 393	99.2366	393 / 393	100	393 / 393	100	393 / 393	100	393 / 393	100	393 / 393	100	393 / 393	100	393 / 393	98.7277	393 / 393	98.7277	393 / 393							90.8397	393 / 393	91.6031	393 / 393
STM2883	sipD	TTSS (SPI-1 encode)	Secretion system							100	1032 / 1032	100	1032 / 1032	100	1032 / 1032	99.1279	1032 / 1032	99.7093	1032 / 1032	98.6434	1032 / 1032	98.3527	1032 / 1032	99.8062	1032 / 1032	99.8062	1032 / 1032	99.8062	1032 / 1032	99.8062	1032 / 1032	99.8062	1032 / 1032	99.8062	1032 / 1032	90.4163	1032 / 1032	90.4163	1032 / 1032
STM2891	spaO	TTSS (SPI-1 encode)	Secretion system	96.9298	912 / 912	91.886	912 / 912	92.8728	912 / 912	100	912 / 912	100	912 / 912	100	912 / 912	99.6711	912 / 912	99.6711	912 / 912	99.1228	912 / 912	99.3421	912 / 912	99.0132	912 / 912	99.0132	912 / 912	99.0132	912 / 912	99.0132	912 / 912	99.0132	912 / 912	99.0132	912 / 912	98.7939	912 / 912	98.7939	912 / 912	91.6667	912 / 912	91.7763	912 / 912	91.6667	912 / 912	93.0921	912 / 912	92.9825	912 / 912
STM2890	spaP	TTSS (SPI-1 encode)	Secretion system	96.2963	675 / 675	95.5556	675 / 675	95.2593	675 / 675	100	675 / 675	100	675 / 675	100	675 / 675	99.4074	675 / 675	98.963	675 / 675	99.1111	675 / 675	99.2593	675 / 675	99.1111	675 / 675	99.1111	675 / 675	99.1111	675 / 675	99.1111	675 / 675	99.1111	675 / 675	99.1111	675 / 675	98.8148	675 / 675	98.8148	675 / 675	94.6667	675 / 675	94.6667	675 / 675	94.963	675 / 675	95.2593	675 / 675	95.2593	675 / 675
STM2889	spaQ	TTSS (SPI-1 encode)	Secretion system	98.8506	261 / 261	96.9349	261 / 261	96.1686	261 / 261	100	261 / 261	100	261 / 261	100	261 / 261	99.6169	261 / 261	100	261 / 261	100	261 / 261	99.6169	261 / 261	100	261 / 261	100	261 / 261	100	261 / 261	100	261 / 261	100	261 / 261	100	261 / 261	99.6169	261 / 261	99.6169	261 / 261	96.5517	261 / 261	96.5517	261 / 261	96.5517	261 / 261	96.1686	261 / 261	95.7854	261 / 261
STM2888	spaR	TTSS (SPI-1 encode)	Secretion system	97.2222	792 / 792	93.8131	792 / 792	95.8333	792 / 792	100	792 / 792	100	792 / 792	100	792 / 792	98.8636	792 / 792	99.3687	792 / 792	99.6212	792 / 792	99.6212	792 / 792	99.7475	792 / 792	99.7475	792 / 792	99.7475	792 / 792	99.7475	792 / 792	99.7475	792 / 792	99.7475	792 / 792	98.7374	792 / 792	98.7374	792 / 792	93.1818	792 / 792	93.1818	792 / 792	93.0556	792 / 792	95.8333	792 / 792	95.8333	792 / 792
STM2887	spaS	TTSS (SPI-1 encode)	Secretion system	96.732	1071 / 1071	92.9972	1071 / 1071	94.958	1071 / 1071	100	1071 / 1071	100	1071 / 1071	100	1071 / 1071	99.0663	1071 / 1071	100	1071 / 1071	98.8796	1071 / 1071	99.9066	1071 / 1071	100	1071 / 1071	100	1071 / 1071	100	1071 / 1071	100	1071 / 1071	100	1071 / 1071	100	1071 / 1071	98.8796	1071 / 1071	98.8796	1071 / 1071	93.2773	1071 / 1071	93.3707	1071 / 1071	92.9972	1071 / 1071	95.1447	1071 / 1071	94.958	1071 / 1071
STM2866	sprB	TTSS (SPI-1 encode)	Secretion system	94.8413	756 / 756	94.9735	756 / 756	92.8571	756 / 756	100	756 / 756	100	756 / 756	100	756 / 756	98.2804	756 / 756	99.7354	756 / 756	98.8095	756 / 756	98.6772	756 / 756	99.6032	756 / 756	99.6032	756 / 756	99.6032	756 / 756	99.6032	756 / 756	99.6032	756 / 756	99.6032	756 / 756	98.0159	756 / 756	98.0159	756 / 756							92.7249	756 / 756	92.5926	756 / 756
STM1394	ssaC	TTSS (SPI-2 encode)	Secretion system	93.7082	1494 / 1494			90.2276	1494 / 1494	100	1494 / 1494	100	1494 / 1494	100	1494 / 1494	98.929	1494 / 1494	98.996	1494 / 1494	98.7282	1494 / 1494	98.5274	1494 / 1494	98.996	1494 / 1494	98.996	1494 / 1494	98.996	1494 / 1494	98.996	1494 / 1494	98.996	1494 / 1494	98.996	1494 / 1494	98.3936	1494 / 1494	98.3936	1494 / 1494							90.1606	1494 / 1494	90.1606	1494 / 1494
STM1395	ssaD	TTSS (SPI-2 encode)	Secretion system	94.75	1200 / 1200			90	1200 / 1200	100	1200 / 1200	100	1200 / 1200	100	1200 / 1200	98.8333	1200 / 1200	99.25	1200 / 1200	98.4167	1200 / 1200	98.4167	1200 / 1200	99.1667	1200 / 1200	99.1667	1200 / 1200	99.1667	1200 / 1200	99.1667	1200 / 1200	99.1667	1200 / 1200	99.25	1200 / 1200	98.6667	1200 / 1200	98.6667	1200 / 1200							90.0833	1200 / 1200	90.0833	1200 / 1200
STM1396	ssaE	TTSS (SPI-2 encode)	Secretion system	92.6087	230 / 234					100	234 / 234	100	234 / 234	100	234 / 234	99.5708	233 / 234	100	234 / 234	99.1416	233 / 234	99.1416	233 / 234	100	234 / 234	100	234 / 234	100	234 / 234	100	234 / 234	100	234 / 234	99.5726	234 / 234	99.5708	233 / 234	99.5708	233 / 234							90.1869	214 / 234	90.1869	214 / 234
STM1406	ssaG	TTSS (SPI-2 encode)	Secretion system	97.6852	216 / 216	93.9815	216 / 216	94.9074	216 / 216	100	216 / 216	100	216 / 216	100	216 / 216	98.6111	216 / 216	100	216 / 216	99.537	216 / 216	100	216 / 216	100	216 / 216	100	216 / 216	100	216 / 216	100	216 / 216	100	216 / 216	100	216 / 216	100	216 / 216	100	216 / 216	94.9074	216 / 216	94.9074	216 / 216	94.9074	216 / 216	94.9074	216 / 216	94.9074	216 / 216
STM1407	ssaH	TTSS (SPI-2 encode)	Secretion system	95.189	291 / 291			90.378	291 / 291	100	291 / 291	100	291 / 291	100	291 / 291	98.2818	291 / 291	99.6564	291 / 291	98.6254	291 / 291	98.9691	291 / 291	99.6564	291 / 291	99.6564	291 / 291	99.6564	291 / 291	99.6564	291 / 291	99.6564	291 / 291	99.6564	291 / 291	99.6564	291 / 291	99.6564	291 / 291							90.378	291 / 291	90.7216	291 / 291
STM1408	ssaI	TTSS (SPI-2 encode)	Secretion system							100	264 / 264	100	264 / 264	100	264 / 264	98.4848	264 / 264	100	264 / 264	98.1061	264 / 264	98.1061	264 / 264	100	264 / 264	100	264 / 264	100	264 / 264	100	264 / 264	100	264 / 264	100	264 / 264	98.8636	264 / 264	98.8636	264 / 264
STM1409	ssaJ	TTSS (SPI-2 encode)	Secretion system	95.5766	633 / 633	90.8228	632 / 633	91.1532	633 / 633	100	633 / 633	100	633 / 633	100	633 / 633	98.5782	633 / 633	100	633 / 633	98.7362	633 / 633	98.1043	633 / 633	99.2101	633 / 633	99.2101	633 / 633	99.2101	633 / 633	99.2101	633 / 633	99.2101	633 / 633	99.2101	633 / 633	96.9984	633 / 633	96.9984	633 / 633	90.3633	633 / 633	90.3633	633 / 633	90.3633	633 / 633	91.3112	633 / 633	91.1532	633 / 633
STM1411	ssaK	TTSS (SPI-2 encode)	Secretion system	93.6296	675 / 675					99.8519	675 / 675	99.8519	675 / 675	99.8519	675 / 675	98.0741	675 / 675	99.5556	675 / 675	99.1111	675 / 675	98.5185	675 / 675	99.5556	675 / 675	99.5556	675 / 675	99.4074	675 / 675	99.5556	675 / 675	99.5556	675 / 675	99.5556	675 / 675	98.8148	675 / 675	98.8148	675 / 675
STM1412	ssaL	TTSS (SPI-2 encode)	Secretion system	96.2739	993 / 993	90.8359	993 / 993	92.6485	993 / 993	100	993 / 993	100	993 / 993	100	993 / 993	98.6908	993 / 993	99.0937	993 / 993	98.6908	993 / 993	99.4965	993 / 993	99.0937	993 / 993	99.0937	993 / 993	99.0937	993 / 993	99.0937	993 / 993	99.0937	993 / 993	99.0937	993 / 993	98.8922	993 / 993	98.8922	993 / 993	91.4401	993 / 993	91.5408	993 / 993	91.4401	993 / 993	92.8499	993 / 993	92.8499	993 / 993
STM1413	ssaM	TTSS (SPI-2 encode)	Secretion system	95.393	369 / 369			91.3279	369 / 369	100	369 / 369	100	369 / 369	100	369 / 369	97.019	369 / 369	100	369 / 369	97.832	369 / 369	99.187	369 / 369	99.729	369 / 369	99.729	369 / 369	99.729	369 / 369	99.729	369 / 369	99.729	369 / 369	99.729	369 / 369	97.29	369 / 369	97.29	369 / 369	91.7127	362 / 369	91.7127	362 / 369	91.4365	362 / 369	91.0569	369 / 369	91.3279	369 / 369
STM1415	ssaN	TTSS (SPI-2 encode)	Secretion system	94.7005	1302 / 1302			91.7051	1302 / 1302	100	1302 / 1302	100	1302 / 1302	100	1302 / 1302	98.6175	1302 / 1302	98.8479	1302 / 1302	98.7711	1302 / 1302	98.2335	1302 / 1302	99.4624	1302 / 1302	99.4624	1302 / 1302	99.4624	1302 / 1302	99.4624	1302 / 1302	99.4624	1302 / 1302	99.4624	1302 / 1302	98.6943	1302 / 1302	98.6943	1302 / 1302							91.5515	1302 / 1302	91.8587	1302 / 1302
STM1416	ssaO	TTSS (SPI-2 encode)	Secretion system	93.6508	378 / 378					100	378 / 378	100	378 / 378	100	378 / 378	100	378 / 378	99.4709	378 / 378	99.4709	378 / 378	99.4709	378 / 378	100	378 / 378	100	378 / 378	100	378 / 378	100	378 / 378	100	378 / 378	100	378 / 378	99.2063	378 / 378	99.2063	378 / 378
STM1417	ssaP	TTSS (SPI-2 encode)	Secretion system	94.7368	342 / 342					100	342 / 342	100	342 / 342	100	342 / 342	100	342 / 342	99.7076	342 / 342	98.538	342 / 342	99.1228	342 / 342	99.7076	342 / 342	99.7076	342 / 342	99.7076	342 / 342	99.7076	342 / 342	99.7076	342 / 342	99.7076	342 / 342	99.4152	342 / 342	99.4152	342 / 342
STM1418	ssaQ	TTSS (SPI-2 encode)	Secretion system	92.5697	969 / 969					100	969 / 969	100	969 / 969	100	969 / 969	98.6584	969 / 969	98.5552	969 / 969	98.452	969 / 969	98.452	969 / 969	98.452	969 / 969	98.452	969 / 969	98.452	969 / 969	98.452	969 / 969	98.452	969 / 969	98.452	969 / 969	98.0392	969 / 969	98.0392	969 / 969
STM1419	ssaR	TTSS (SPI-2 encode)	Secretion system	95.9877	648 / 648	93.2099	648 / 648	94.1358	648 / 648	100	648 / 648	100	648 / 648	100	648 / 648	99.0741	648 / 648	98.9198	648 / 648	99.6914	648 / 648	99.6914	648 / 648	98.9198	648 / 648	98.9198	648 / 648	98.9198	648 / 648	98.9198	648 / 648	98.9198	648 / 648	98.9198	648 / 648	98.6111	648 / 648	98.6111	648 / 648	91.821	648 / 648	91.9753	648 / 648	91.821	648 / 648	94.2901	648 / 648	94.2901	648 / 648
STM1420	ssaS	TTSS (SPI-2 encode)	Secretion system	96.4912	114 / 114	92.9825	114 / 114	92.1053	114 / 114	100	114 / 114	100	114 / 114	100	114 / 114	95.614	114 / 114	100	114 / 114	100	114 / 114	100	114 / 114	100	114 / 114	100	114 / 114	100	114 / 114	100	114 / 114	100	114 / 114	100	114 / 114	100	114 / 114	100	114 / 114	90.3509	114 / 114	90.3509	114 / 114			92.9825	114 / 114	92.1053	114 / 114
STM1421	ssaT	TTSS (SPI-2 encode)	Secretion system	94.2308	780 / 780					100	780 / 780	100	780 / 780	100	780 / 780	97.9487	780 / 780	98.7179	780 / 780	98.4615	780 / 780	98.3333	780 / 780	98.7179	780 / 780	98.7179	780 / 780	98.7179	780 / 780	98.7179	780 / 780	98.7179	780 / 780	98.7179	780 / 780	96.7949	780 / 780
STM1422	ssaU	TTSS (SPI-2 encode)	Secretion system	96.2229	1059 / 1059	90.1235	1053 / 1059	93.2447	903 / 1059	100	1059 / 1059	100	1059 / 1059	100	1059 / 1059	99.1501	1059 / 1059	100	1059 / 1059	99.1501	1059 / 1059	99.0557	1059 / 1059	99.1501	1059 / 1059	99.1501	1059 / 1059	99.1501	1059 / 1059	99.1501	1059 / 1059	99.1501	1059 / 1059	99.1501	1059 / 1059	98.3947	1059 / 1059	98.2418	910 / 1059	91.0731	1053 / 1059	90.9782	1053 / 1059	91.0731	1053 / 1059	91.9736	1059 / 1059	91.8791	1059 / 1059
STM1414	ssaV	TTSS (SPI-2 encode)	Secretion system	95.65	2046 / 2046	90.5181	2046 / 2046	92.522	2046 / 2046	100	2046 / 2046	100	2046 / 2046	100	2046 / 2046	99.7067	2046 / 2046	99.9022	2046 / 2046	98.7292	2046 / 2046	99.218	2046 / 2046	99.5112	2046 / 2046	99.5112	2046 / 2046	99.5112	2046 / 2046	99.5112	2046 / 2046	99.5112	2046 / 2046	99.5112	2046 / 2046	98.9247	2046 / 2046	98.9247	2046 / 2046	91.2023	2046 / 2046	91.2512	2046 / 2046	91.1046	2046 / 2046	92.4731	2046 / 2046	92.4731	2046 / 2046
STM1399	sscA	TTSS (SPI-2 encode)	Secretion system	94.9425	435 / 435	92.8736	435 / 435	94.2529	435 / 435	100	435 / 435	100	435 / 435	100	435 / 435	97.931	435 / 435	98.8506	435 / 435	97.931	435 / 435	97.931	435 / 435	98.8506	435 / 435	98.8506	435 / 435	98.8506	435 / 435	98.8506	435 / 435	98.8506	435 / 435	98.8506	435 / 435	97.4713	435 / 435	97.4713	435 / 435	92.8736	435 / 435	92.6437	435 / 435	91.954	435 / 435	94.2529	435 / 435	94.2529	435 / 435
STM1403	sscB	TTSS (SPI-2 encode)	Secretion system	96.2704	429 / 429	92.5408	429 / 429	91.8415	429 / 429	100	429 / 429	100	429 / 429	100	429 / 429	99.3007	429 / 429	100	429 / 429	99.5338	429 / 429	99.5338	429 / 429	100	429 / 429	100	429 / 429	100	429 / 429	100	429 / 429	100	429 / 429	100	429 / 429	99.5338	429 / 429	99.5338	429 / 429	91.8415	429 / 429	91.3753	429 / 429	91.8415	429 / 429	91.8415	429 / 429	91.8415	429 / 429
STM1397	sseA	TTSS (SPI-2 encode)	Secretion system	95.107	327 / 327					100	327 / 327	100	327 / 327	100	327 / 327	99.0826	327 / 327	99.6942	327 / 327	99.3884	327 / 327	99.6942	327 / 327	99.6942	327 / 327	99.6942	327 / 327	99.6942	327 / 327	99.6942	327 / 327	99.6942	327 / 327	99.3884	327 / 327	99.6942	327 / 327	99.6942	327 / 327
STM1398	sseB	TTSS (SPI-2 encode)	Secretion system	94.5854	591 / 591			91.0321	591 / 591	100	591 / 591	100	591 / 591	100	591 / 591	97.1235	591 / 591	100	591 / 591	96.4467	591 / 591	96.9543	591 / 591	100	591 / 591	100	591 / 591	100	591 / 591	100	591 / 591	100	591 / 591	100	591 / 591	96.9543	591 / 591	96.9543	591 / 591			99.6875	320 / 591			90.5245	591 / 591	90.3553	591 / 591
STM1400	sseC	TTSS (SPI-2 encode)	Secretion system	90.5842	1455 / 1455					100	1455 / 1455	100	1455 / 1455	100	1455 / 1455	95.189	1455 / 1455	98.9003	1455 / 1455	96.1512	1455 / 1455	95.5326	1455 / 1455	98.1443	1455 / 1455	98.1443	1455 / 1455	98.1443	1455 / 1455	98.1443	1455 / 1455	98.1443	1455 / 1455	98.1443	1455 / 1455	97.2509	1455 / 1455	97.2509	1455 / 1455
STM1401	sseD	TTSS (SPI-2 encode)	Secretion system	90.873	504 / 504					100	504 / 504	100	504 / 504	100	504 / 504	97.0238	504 / 504	100	504 / 504	96.627	504 / 504	95.8333	504 / 504	97.2222	504 / 504	97.2222	504 / 504	97.2222	504 / 504	97.2222	504 / 504	97.2222	504 / 504	97.2222	504 / 504	97.0238	504 / 504	97.0238	504 / 504
STM1402	sseE	TTSS (SPI-2 encode)	Secretion system	94.2308	156 / 156			90.3846	156 / 156	100	156 / 156	100	156 / 156	100	156 / 156	100	156 / 156	99.359	156 / 156	99.359	156 / 156	99.359	156 / 156	98.7179	156 / 156	98.7179	156 / 156	98.7179	156 / 156	98.7179	156 / 156	98.7179	156 / 156	98.7179	156 / 156	99.359	156 / 156	99.359	156 / 156							90.3846	156 / 156	90.3846	156 / 156
STM1392	ssrA	TTSS (SPI-2 encode)	Secretion system	93.0148	2763 / 2763					100	2763 / 2763	100	2763 / 2763	100	2763 / 2763	99.1676	2763 / 2763	99.1314	2763 / 2763	98.9504	2763 / 2763	98.9504	2763 / 2763	98.9504	2763 / 2763	98.9504	2763 / 2763	98.9504	2763 / 2763	98.9504	2763 / 2763	98.9504	2763 / 2763	98.9504	2763 / 2763	98.6247	2763 / 2763	98.6247	2763 / 2763
STM1391	ssrB	TTSS (SPI-2 encode)	Secretion system	94.2097	639 / 639	91.3928	639 / 639	92.4765	638 / 639	100	639 / 639	100	639 / 639	100	639 / 639	98.748	639 / 639	100	639 / 639	99.061	639 / 639	98.748	639 / 639	99.374	639 / 639	99.374	639 / 639	99.374	639 / 639	99.374	639 / 639	99.374	639 / 639	99.374	639 / 639	98.2786	639 / 639	98.2786	639 / 639	92.8013	639 / 639	92.9577	639 / 639	92.9577	639 / 639	92.4765	638 / 639	92.4765	638 / 639
STM0800	slrP	TTSS effectors translocated via both systems	Secretion system					91.9271	2298 / 2298	100	2298 / 2298	100	2298 / 2298	100	2298 / 2298			96.4752	2298 / 2298	97.0409	2298 / 2298	94.6475	2298 / 2298	96.9104	2298 / 2298	96.9104	2298 / 2298	96.9104	2298 / 2298	96.9104	2298 / 2298	96.9104	2298 / 2298	96.9104	2298 / 2298	94.604	2298 / 2298	94.604	2298 / 2298							91.6667	2298 / 2298	91.6269	2298 / 2298
STM2865	avrA	TTSS-1 translocated effectors	Secretion system					96.7705	867 / 867	99.8847	867 / 867	99.8847	867 / 867	99.8847	867 / 867			99.8847	867 / 867	99.308	867 / 867	99.1926	867 / 867	99.5386	867 / 867	99.5386	867 / 867	99.5386	867 / 867	99.654	867 / 867	99.654	867 / 867	99.654	867 / 867	99.654	867 / 867	99.654	867 / 867							96.5398	867 / 867	96.6551	867 / 867
STM2882	sipA	TTSS-1 translocated effectors	Secretion system							100	2013 / 2013	100	2013 / 2013	100	2013 / 2013	98.2613	2013 / 2013	99.8013	2013 / 2013	98.5097	2013 / 2013	98.2613	2013 / 2013	99.8013	2013 / 2013	99.8013	2013 / 2013	99.7516	2013 / 2013	99.8013	2013 / 2013	99.8013	2013 / 2013	99.8013	2013 / 2013	98.5097	2013 / 2013	98.5097	2013 / 2013
STM2885	sipB	TTSS-1 translocated effectors	Secretion system	92.5926	1782 / 1782	90.4202	1782 / 1782	91.6386	1782 / 1782	100	1782 / 1782	100	1782 / 1782	100	1782 / 1782	99.3827	1782 / 1782	99.4388	1782 / 1782	99.3266	1782 / 1782	99.3266	1782 / 1782	99.2144	1782 / 1782	99.2144	1782 / 1782	99.2144	1782 / 1782	99.2144	1782 / 1782	99.2144	1782 / 1782	99.2144	1782 / 1782	99.3827	1782 / 1782	99.3827	1782 / 1782							91.807	1782 / 1782	91.6947	1782 / 1782
STM2884	sipC	TTSS-1 translocated effectors	Secretion system							100	1230 / 1230	100	1230 / 1230	100	1230 / 1230	99.7561	1230 / 1230	99.6748	1230 / 1230	99.5935	1230 / 1230	99.2683	1230 / 1230	99.5935	1230 / 1230	99.5935	1230 / 1230	99.5935	1230 / 1230	99.5935	1230 / 1230	99.5935	1230 / 1230	99.5935	1230 / 1230	99.5122	1230 / 1230	99.5122	1230 / 1230
STM2066	sopA	TTSS-1 translocated effectors	Secretion system	90.2574	1980 / 2349					100	2349 / 2349	100	2349 / 2349	100	2349 / 2349	98.0952	2205 / 2349	99.8723	2349 / 2349	98.5526	2349 / 2349	98.6377	2349 / 2349	99.3189	2349 / 2349	99.3189	2349 / 2349	99.3189	2349 / 2349	99.3189	2349 / 2349	99.3189	2349 / 2349	99.3189	2349 / 2349	97.4032	2349 / 2349	97.4032	2349 / 2349
STM1091	sopB/sigD	TTSS-1 translocated effectors	Secretion system					90.0949	1686 / 1686	100	1686 / 1686	100	1686 / 1686	100	1686 / 1686	98.28	1686 / 1686	100	1686 / 1686	97.8055	1686 / 1686	98.2206	1686 / 1686	99.8221	1686 / 1686	99.8221	1686 / 1686	99.8221	1686 / 1686	99.8221	1686 / 1686	99.8221	1686 / 1686	99.8221	1686 / 1686	98.3393	1686 / 1686	98.3393	1686 / 1686							90.3915	1686 / 1686	90.3321	1686 / 1686
STM2945	sopD	TTSS-1 translocated effectors	Secretion system							100	1083 / 1083	100	1083 / 1083	100	1083 / 1083	99.446	1083 / 1083	98.338	1083 / 1083	98.7073	1083 / 1083	98.2456	1083 / 1083	98.7996	1083 / 1083	98.7996	1083 / 1083	98.7996	1083 / 1083	98.7996	1083 / 1083	98.7996	1083 / 1083	98.7996	1083 / 1083	97.9686	1083 / 1083	97.9686	1083 / 1083	94.5622	1083 / 1083
SeSA_A4485	sopE	TTSS-1 translocated effectors	Secretion system			96.1652	339 / 339	95.2802	339 / 339
STM1855	sopE2	TTSS-1 translocated effectors	Secretion system					90.1798	723 / 723	100	723 / 723	100	723 / 723	100	723 / 723	97.2337	723 / 723	100	723 / 723	97.0954	723 / 723	96.6805	723 / 723	99.7234	723 / 723	99.7234	723 / 723	99.7234	723 / 723	99.7234	723 / 723	99.7234	723 / 723	99.7234	723 / 723	96.9571	723 / 723	96.9571	723 / 723	91.0097	723 / 723	91.0097	723 / 723	90.8714	723 / 723	90.1798	723 / 723	90.1798	723 / 723
STM2878	sptP	TTSS-1 translocated effectors	Secretion system							100	1608 / 1608	100	1608 / 1608	100	1608 / 1608	98.8806	1608 / 1608	99.9378	1608 / 1608	98.7562	1608 / 1608	97.9478	1608 / 1608	99.8134	1608 / 1608	99.8134	1608 / 1608	99.8134	1608 / 1608	99.8134	1608 / 1608	99.8134	1608 / 1608	99.8134	1608 / 1608	98.3831	1608 / 1608	98.3831	1608 / 1608
STM2584	gogB	TTSS-2 translocated effectors	Secretion system			99.1102	1461 / 1470			100	1470 / 1470	100	1470 / 1470	100	1470 / 1470			99.1786	1461 / 1470																					95.4733	1458 / 1470	94.9246	1458 / 1470	95.4733	1458 / 1470
STM1088	pipB	TTSS-2 translocated effectors	Secretion system							100	876 / 876	100	876 / 876	100	876 / 876	98.0594	876 / 876	99.7717	876 / 876	98.6301	876 / 876	98.4018	876 / 876	98.6301	876 / 876	98.6301	876 / 876	98.6301	876 / 876	98.6301	876 / 876	98.6301	876 / 876	98.6301	876 / 876	98.9726	876 / 876	98.9726	876 / 876
STM2780	pipB2	TTSS-2 translocated effectors	Secretion system							99.9092	1101 / 1101	99.9092	1101 / 1101	99.9092	1101 / 1101	93	1099 / 1101	98.0926	1101 / 1101	94.7368	1101 / 1101	94.3688	1101 / 1101	98.3651	1101 / 1101	98.3651	1101 / 1101	98.3651	1101 / 1101	98.3651	1101 / 1101	98.3651	1101 / 1101	98.3651	1101 / 1101	92.9412	594 / 1101	92.9412	594 / 1101
STM1224	sifA	TTSS-2 translocated effectors	Secretion system							100	1011 / 1011	100	1011 / 1011	100	1011 / 1011	95.8457	1011 / 1011	99.9011	1011 / 1011	96.0435	1011 / 1011	96.2413	1011 / 1011	99.8022	1011 / 1011	99.8022	1011 / 1011	99.8022	1011 / 1011	99.8022	1011 / 1011	99.8022	1011 / 1011	99.8022	1011 / 1011	95.9446	1011 / 1011	95.9446	1011 / 1011
STM1602	sifB	TTSS-2 translocated effectors	Secretion system							100	951 / 951	100	951 / 951	100	951 / 951	96.6351	951 / 951	98.7382	951 / 951	96.3197	951 / 951	95.3733	951 / 951	97.1609	951 / 951	97.1609	951 / 951	97.1609	951 / 951	97.1609	951 / 951	97.1609	951 / 951	97.1609	951 / 951	95.6887	951 / 951	95.6887	951 / 951
SeSA_A1085	sopD2	TTSS-2 translocated effectors	Secretion system	93.9583	960 / 960	91.3542	960 / 960	94.5833	960 / 960	93.2292	960 / 960	93.2292	960 / 960	93.2292	960 / 960	91.3542	960 / 960	93.5417	960 / 960	95.9375	960 / 960	97.0833	960 / 960	93.125	960 / 960	93.125	960 / 960	93.125	960 / 960	93.125	960 / 960	93.125	960 / 960	93.125	960 / 960	100	960 / 960	100	960 / 960							94.4792	960 / 960	94.6875	960 / 960
STM1393	spiC/ssaB	TTSS-2 translocated effectors	Secretion system	96.5174	402 / 402	90.2985	402 / 402	92.0398	402 / 402	100	402 / 402	100	402 / 402	100	402 / 402	99.75	400 / 402	100	402 / 402	99.5025	402 / 402	99.5025	402 / 402	99.75	400 / 402	99.75	400 / 402	99.75	400 / 402	99.75	400 / 402	99.75	400 / 402	99.75	400 / 402	99.5025	402 / 402	99.5025	402 / 402	92.5373	402 / 402	92.2886	402 / 402	92.5373	402 / 402	92.0398	402 / 402	92.0398	402 / 402
STM1404	sseF	TTSS-2 translocated effectors	Secretion system	93.2312	783 / 783					100	783 / 783	100	783 / 783	100	783 / 783	97.9566	783 / 783	99.3614	783 / 783	97.9566	783 / 783	97.1903	783 / 783	99.3614	783 / 783	99.3614	783 / 783	99.3614	783 / 783	99.3614	783 / 783	99.3614	783 / 783	99.3614	783 / 783	98.212	783 / 783	98.212	783 / 783
STM1405	sseG	TTSS-2 translocated effectors	Secretion system	94.291	543 / 543			90.573	541 / 543	100	543 / 543	100	543 / 543	100	543 / 543	98.5267	543 / 543	99.4475	543 / 543	97.9742	543 / 543	97.9742	543 / 543	99.8158	543 / 543	99.8158	543 / 543	99.8158	543 / 543	99.8158	543 / 543	99.8158	543 / 543	99.8158	543 / 543	96.5009	543 / 543	96.5009	543 / 543							90.7579	541 / 543	90.7579	541 / 543
STM1051	sseI/srfH	TTSS-2 translocated effectors	Secretion system							99.8968	969 / 969	99.8968	969 / 969	99.8968	969 / 969																									97.4265	544 / 969	97.417	542 / 969
STM1631	sseJ	TTSS-2 translocated effectors	Secretion system	93.317	1227 / 1227					100	1227 / 1227	100	1227 / 1227	100	1227 / 1227	96.4955	1227 / 1227	99.837	1227 / 1227	96.6585	1227 / 1227	96.1695	1227 / 1227	99.4295	1227 / 1227	99.4295	1227 / 1227	99.4295	1227 / 1227	99.4295	1227 / 1227	99.4295	1227 / 1227	99.4295	1227 / 1227	96.74	1227 / 1227	96.74	1227 / 1227
STM4157	sseK1	TTSS-2 translocated effectors	Secretion system			97.4733	1029 / 1029			100	695 / 1029	100	1029 / 1029	100	1029 / 1029	98.7366	1029 / 1029			99.0282	1029 / 1029	98.8338	1029 / 1029													98.6395	1029 / 1029	98.5272	679 / 1029	97.625	800 / 1029	97.862	1029 / 1029	97.5	800 / 1029
STM2137	sseK2	TTSS-2 translocated effectors	Secretion system	93.0556	1008 / 1008					100	1008 / 1008	100	1008 / 1008	100	1008 / 1008							99.0079	1008 / 1008	100	1008 / 1008	100	1008 / 1008	100	1008 / 1008	100	1008 / 1008	100	1008 / 1008	100	1008 / 1008
STM2287	sseL	TTSS-2 translocated effectors	Secretion system							100	1023 / 1023	100	1023 / 1023	100	1023 / 1023	95.5034	1023 / 1023	97.9472	1023 / 1023	95.7967	1023 / 1023	95.2102	1023 / 1023	97.3607	1023 / 1023	97.3607	1023 / 1023	97.3607	1023 / 1023	97.3607	1023 / 1023	97.3607	1023 / 1023	97.3607	1023 / 1023	97.0674	1023 / 1023	97.0674	1023 / 1023
STM2241	sspH2	TTSS-2 translocated effectors	Secretion system			93.4094	2367 / 2367			100	2367 / 2367	100	2367 / 2367	100	2367 / 2367			99.662	2367 / 2367					99.7043	2367 / 2367	99.7043	2367 / 2367	99.7043	2367 / 2367	99.7043	2367 / 2367	99.7043	2367 / 2367	99.7043	2367 / 2367
PSLT009	rck	Rck	Serum resistance							100	558 / 558	100	558 / 558	100	558 / 558
STM1044	sodCI	SodCI	Stress protein							100	306 / 306	100	306 / 306	100	306 / 306
SeSA_A1322	cdtB	Typhoid toxin	Toxin																																	99.7257	729 / 729	99.839	621 / 729
SeSA_A1325	pltA	Typhoid toxin	Toxin					93.3712	528 / 810																											100	810 / 810	100	810 / 810	93.8195	808 / 810	93.9431	808 / 810	93.8195	808 / 810	93.4343	792 / 810	93.4343	792 / 810
STM1231	phoP	PhoPQ	Two-component system	98.6667	675 / 675	95.9881	673 / 675	97.4815	675 / 675	100	675 / 675	100	675 / 675	100	675 / 675	99.8519	675 / 675	99.1111	675 / 675	98.963	675 / 675	99.5556	675 / 675	100	675 / 675	100	675 / 675	100	675 / 675	100	675 / 675	100	675 / 675	100	675 / 675	99.5556	675 / 675	99.5556	675 / 675	95.2593	675 / 675	95.4074	675 / 675	95.4074	675 / 675	97.4815	675 / 675	97.3333	675 / 675
STM1230	phoQ	PhoPQ	Two-component system	96.9945	1464 / 1464	94.5355	1464 / 1464	95.9016	1464 / 1464	100	1464 / 1464	100	1464 / 1464	100	1464 / 1464	98.7705	1464 / 1464	98.9071	1464 / 1464	98.9071	1464 / 1464	98.7705	1464 / 1464	98.7705	1464 / 1464	98.7705	1464 / 1464	98.7705	1464 / 1464	98.7705	1464 / 1464	98.7705	1464 / 1464	98.7705	1464 / 1464	98.224	1464 / 1464	98.224	1464 / 1464	93.1694	1464 / 1464	93.1011	1464 / 1464	93.1011	1464 / 1464	95.9016	1464 / 1464	95.9016	1464 / 1464
Minimum Identity - 90%
Minimum length - 50%
[truncated: 160 more columns]
